# Supplementary material for: Comparative analysis of influenza healthcare disparities in the United States using retrospective administrative claims from Medicaid and commercial databases, 2015–2019
Source: PLoS One. 2025 May 22;20(5):e0321208. doi: 10.1371/journal.pone.0321208 (PMC12097570; doi:10.1371/journal.pone.0321208)
Supplement: S1 File — (XLSX) [file pone.0321208.s001.xlsx]

## Sheet: Flu_dx
CONDITION	CODE_TYPE	CODE	DESCRIPTION
Influenza	ICD-9-CM	4870	Influenza with pneumonia
Influenza	ICD-9-CM	4880	Influenza due to identified avian influenza virus
Influenza	ICD-9-CM	48889	Influenza due to identified avian influenza virus
Influenza	ICD-9-CM	488	Influenza due to identified avian influenza virus
Influenza	ICD-9-CM	48882	Influenza due to identified novel influenza A virus with other respiratory manifestations
Influenza	ICD-9-CM	4871	Influenza with other respiratory manifestations
Influenza	ICD-9-CM	48802	Influenza with other respiratory manifestations
Influenza	ICD-9-CM	48812	Influenza due to identified 2009 H1N1 influenza virus with other respiratory manifestations
Influenza	ICD-9-CM	4881	Influenza due to identified 2009 H1N1 influenza virus
Influenza	ICD-9-CM	48881	Influenza due to identified novel influenza A virus with pneumonia
Influenza	ICD-9-CM	48811	Influenza due to identified 2009 H1N1 influenza virus with pneumonia
Influenza	ICD-9-CM	48819	Influenza due to identified 2009 H1N1 influenza virus with pneumonia
Influenza	ICD-9-CM	48801	Influenza due to identified avian influenza virus with pneumonia
Influenza	ICD-9-CM	4878	Influenza with other manifestations
Influenza	ICD-9-CM	487	Influenza
Influenza	ICD-9-CM	48809	Influenza due to identified avian influenza virus with other manifestations
Influenza	ICD-9-CM	4888	Influenza due to novel influenza A
Influenza	ICD-10-CM	J09X1	Influenza due to identified novel influenza A virus with pneumonia
Influenza	ICD-10-CM	J09X2	Influenza due to identified novel influenza A virus with other respiratory manifestations
Influenza	ICD-10-CM	J09X3	Influenza due to identified novel influenza A virus with other respiratory manifestations
Influenza	ICD-10-CM	J09X9	Influenza due to identified novel influenza A virus with other manifestations
Influenza	ICD-10-CM	J1000	Influenza due to other identified influenza virus with unspecified type of pneumonia
Influenza	ICD-10-CM	J1001	Influenza due to other identified influenza virus with the same other identified influenza virus
Influenza	ICD-10-CM	J1008	Influenza due to other identified influenza virus with other specified pneumonia
Influenza	ICD-10-CM	J101	Influenza due to other identified influenza virus with other respiratory manifestations
Influenza	ICD-10-CM	J102	Influenza due to other identified influenza virus with gastrointestinal manifestations
Influenza	ICD-10-CM	J1081	Influenza due to other identified influenza virus with gastrointestinal manifestations
Influenza	ICD-10-CM	J1082	Influenza due to other identified influenza virus with gastrointestinal manifestations
Influenza	ICD-10-CM	J1083	Influenza due to other identified influenza virus with otitis media
Influenza	ICD-10-CM	J1089	Influenza due to other identified influenza virus with other manifestations
Influenza	ICD-10-CM	J1100	Influenza due to other identified influenza virus with other manifestations
Influenza	ICD-10-CM	J1108	Influenza due to unidentified influenza virus with specified pneumonia
Influenza	ICD-10-CM	J111	Influenza due to unidentified influenza virus with other respiratory manifestations
Influenza	ICD-10-CM	J112	Influenza due to unidentified influenza virus with gastrointestinal manifestations
Influenza	ICD-10-CM	J1181	Influenza due to unidentified influenza virus with encephalopathy
Influenza	ICD-10-CM	J1182	Influenza due to unidentified influenza virus with myocarditis
Influenza	ICD-10-CM	J1183	Influenza due to unidentified influenza virus with otitis media
Influenza	ICD-10-CM	J1189	Influenza due to unidentified influenza virus with other manifestations

## Sheet: Flu_procedure
CONDITION	CODE_TYPE	CODE	DESCRIPTION
Influenza/PCR	CPT4	87501	Infectious agent detection by nucleic acid (DNA or RNA); influenza virus, includes reverse transcription, when performed, and amplified probe technique, each type or subtype
Influenza/PCR	CPT4	87502	Infectious agent detection by nucleic acid (DNA or RNA); influenza virus, for multiple types or sub-types, includes multiplex reverse transcription, when performed, and multiplex amplified probe technique, first 2 types or sub-types
Influenza/PCR	CPT4	87503	Infectious agent detection by nucleic acid (DNA or RNA); influenza virus, for multiple types or sub-types, includes multiplex reverse transcription, when performed, and multiplex amplified probe technique, each additional influenza virus type or sub-type beyond 2 (List separately in addition to code for primary procedure)
Influenza/PCR	CPT4	87636	Infectious agent detection by nucleic acid (DNA or RNA); severe acute respiratory syndrome coronavirus 2 (SARS-CoV-2) (coronavirus disease [COVID-19]) and influenza virus types A and B, multiplex amplified probe technique
Influenza/PCR	CPT4	87637	Infectious agent detection by nucleic acid (DNA or RNA); severe acute respiratory syndrome coronavirus 2 (SARS-CoV-2) (coronavirus disease [COVID-19]), influenza virus types A and B, and respiratory syncytial virus, multiplex amplified probe technique
Influenza/Antigen	CPT4	87400	Infectious agent antigen detection by immunoassay technique, (eg, enzyme immunoassay [EIA], enzyme-linked immunosorbent assay [ELISA], immunochemiluminometric assay [IMCA]) qualitative or semiquantitative, multiple-step method; Influenza, A or B, each
Influenza/Antigen	CPT4	87275	INFECTIOUS AGENT ANTIGEN DETECTION BY IMMUNOFLUORESCENT TECHNIQUE; INFLUENZA B VIRUS
Influenza/Antigen	CPT4	87276	INFECTIOUS AGENT ANTIGEN DETECTION BY IMMUNOFLUORESCENT TECHNIQUE; INFLUENZA A VIRUS
Influenza/Antigen	CPT4	87804	INFECTIOUS AGENT ANTIGEN DETECTION BY IMMUNOASSAY WITH DIRECT OPTICAL (IE, VISUAL) OBSERVATION; INFLUENZA

## Sheet: Tamiflu_NDC
NDC	Generic drug name	Product name	Product approval date	Discontinuation status	Date deactivated	Package size	Strength	Form	Route	Manufacturer name	Therapeutic class
00004080085	Oseltamivir Phosphate	Tamiflu	27OCT1999	No	N/A	10	75 MG	Capsule	Oral	GENENTECH USA, INC.	Antivirals, NEC
00004080185	Oseltamivir Phosphate	Tamiflu	27OCT1999	No	N/A	10	45 MG	Capsule	Oral	GENENTECH USA, INC.	Antivirals, NEC
00004080285	Oseltamivir Phosphate	Tamiflu	27OCT1999	No	N/A	10	30 MG	Capsule	Oral	GENENTECH USA, INC.	Antivirals, NEC
00004081009	Oseltamivir Phosphate	Tamiflu	1999	Yes	03OCT2001	1	12 MG/1 ML	Powder for Suspension	Oral	ROCHE LABORATORIES	Antivirals, NEC
00004081095	Oseltamivir Phosphate	Tamiflu	1999	Yes	31JAN2012	1	12 MG/1 ML	Powder for Suspension	Oral	GENENTECH USA, INC.	Antivirals, NEC
00004082009	Oseltamivir Phosphate	Tamiflu	1999	Yes	30SEP2014	1	6 MG/1 ML	Powder for Suspension	Oral	GENENTECH USA, INC.	Antivirals, NEC
00004082205	Oseltamivir Phosphate	Tamiflu	2000	No information available	No information available	1	6 MG/1 ML	Powder for Suspension	Oral	GENENTECH USA, INC.	Antivirals, NEC
00093818064	Oseltamivir Phosphate	Oseltamivir Phosphate	27FEB2019	No	N/A	1	6 MG/1 ML	Powder for Suspension	Oral	TEVA PHARMACEUTICALS USA	Antivirals, NEC
00402080185	Oseltamivir Phosphate	Tamiflu	No information available	Yes	08NOV2007	10	45 MG	Capsule	Oral	ROCHE LABORATORIES	Antivirals, NEC
00402080285	Oseltamivir Phosphate	Tamiflu	No information available	Yes	08NOV2007	10	30 MG	Capsule	Oral	ROCHE LABORATORIES	Antivirals, NEC
12280020225	Oseltamivir Phosphate	Tamiflu	No information available	Yes	01APR2009	1	12 MG/1 ML	Powder for Suspension	Oral	DISPENSEXPRESS, INC.	Antivirals, NEC
12280020310	Oseltamivir Phosphate	Tamiflu	No information available	Yes	01APR2009	10	75 MG	Capsule	Oral	DISPENSEXPRESS, INC.	Antivirals, NEC
16590021310	Oseltamivir Phosphate	Tamiflu	No information available	Yes	01OCT2010	10	75 MG	Capsule	Oral	STAT RX USA	Antivirals, NEC
16590021320	Oseltamivir Phosphate	Tamiflu	No information available	Yes	01OCT2010	20	75 MG	Capsule	Oral	STAT RX USA	Antivirals, NEC
16590021330	Oseltamivir Phosphate	Tamiflu	No information available	Yes	01OCT2010	30	75 MG	Capsule	Oral	STAT RX USA	Antivirals, NEC
16714081701	Oseltamivir Phosphate	Oseltamivir Phosphate	No information available	No	N/A	10	30 MG	Capsule	Oral	NORTHSTAR RX LLC	Antivirals, NEC
16714081801	Oseltamivir Phosphate	Oseltamivir Phosphate	No information available	No	N/A	10	45 MG	Capsule	Oral	NORTHSTAR RX LLC	Antivirals, NEC
16714081901	Oseltamivir Phosphate	Oseltamivir Phosphate	No information available	No	N/A	10	75 MG	Capsule	Oral	NORTHSTAR RX LLC	Antivirals, NEC
27241013909	Oseltamivir Phosphate	Oseltamivir Phosphate	27MAY2020	No	N/A	1	6 MG/1 ML	Powder for Suspension	Oral	AJANTA PHARMA USA INC.	Antivirals, NEC
31722063031	Oseltamivir Phosphate	Oseltamivir Phosphate	No information available	No information available	No information available	10	30 MG	Capsule	Oral	CAMBER PHARMACEUTICALS, INC.	Antivirals, NEC
31722063131	Oseltamivir Phosphate	Oseltamivir Phosphate	No information available	No information available	No information available	10	45 MG	Capsule	Oral	CAMBER PHARMACEUTICALS, INC.	Antivirals, NEC
31722063231	Oseltamivir Phosphate	Oseltamivir Phosphate	No information available	No information available	No information available	10	75 MG	Capsule	Oral	CAMBER PHARMACEUTICALS, INC.	Antivirals, NEC
33261058601	Oseltamivir Phosphate	Tamiflu	No information available	Yes	31DEC2018	10	75 MG	Capsule	Oral	AIDAREX PHARMACEUTICALS, LLC	Antivirals, NEC
33342025666	Oseltamivir Phosphate	Oseltamivir Phosphate	14SEPT2017	No	N/A	10	30 MG	Capsule	Oral	MACLEODS PHARMA USA, INC.	Antivirals, NEC
33342025766	Oseltamivir Phosphate	Oseltamivir Phosphate	14SEPT2017	No	N/A	10	45 MG	Capsule	Oral	MACLEODS PHARMA USA, INC.	Antivirals, NEC
33342025866	Oseltamivir Phosphate	Oseltamivir Phosphate	14SEPT2017	No	N/A	10	75 MG	Capsule	Oral	MACLEODS PHARMA USA, INC.	Antivirals, NEC
35356047825	Oseltamivir Phosphate	Tamiflu	No information available	Yes	28NOV2011	1	12 MG/1 ML	Powder for Suspension	Oral	QUALITY CARE PRODUCTS, LLC	Antivirals, NEC
42254000110	Oseltamivir Phosphate	Tamiflu	No information available	Yes	01JUN2014	10	75 MG	Capsule	Oral	PHYSICIAN PARTNER	Antivirals, NEC
42254009260	Oseltamivir Phosphate	Tamiflu	No information available	Yes	01JUN2014	1	6 MG/1 ML	Powder for Suspension	Oral	PHYSICIAN PARTNER	Antivirals, NEC
42291056760	Oseltamivir Phosphate	Oseltamivir Phosphate	No information available	No information available	No information available	1	6 MG/1 ML	Powder for Suspension	Oral	AVKARE, INC.	Antivirals, NEC
42291066410	Oseltamivir Phosphate	Oseltamivir Phosphate	No information available	No information available	No information available	10	75 MG	Capsule	Oral	AVKARE, INC.	Antivirals, NEC
42291066610	Oseltamivir Phosphate	Oseltamivir Phosphate	No information available	No information available	No information available	10	30 MG	Capsule	Oral	AVKARE, INC.	Antivirals, NEC
47781038426	Oseltamivir Phosphate	Oseltamivir Phosphate	No information available	No information available	No information available	1	6 MG/1 ML	Powder for Suspension	Oral	ALVOGEN, INC.	Antivirals, NEC
47781046813	Oseltamivir Phosphate	Oseltamivir Phosphate	No information available	No information available	No information available	10	30 MG	Capsule	Oral	ALVOGEN, INC.	Antivirals, NEC
47781046913	Oseltamivir Phosphate	Oseltamivir Phosphate	No information available	No information available	No information available	10	45 MG	Capsule	Oral	ALVOGEN, INC.	Antivirals, NEC
47781047013	Oseltamivir Phosphate	Oseltamivir Phosphate	No information available	No information available	No information available	10	75 MG	Capsule	Oral	ALVOGEN, INC.	Antivirals, NEC
49999029810	Oseltamivir Phosphate	Tamiflu	No information available	Yes	01JAN2015	10	75 MG	Capsule	Oral	QUALITY CARE PRODUCTS, LLC	Antivirals, NEC
50090124400	Oseltamivir Phosphate	Tamiflu	No information available	No information available	No information available	1	6 MG/1 ML	Powder for Suspension	Oral	A-S MEDICATION SOLUTIONS LLC	Antivirals, NEC
50090272600	Oseltamivir Phosphate	Oseltamivir Phosphate	No information available	No information available	No information available	10	75 MG	Capsule	Oral	A-S MEDICATION SOLUTIONS LLC	Antivirals, NEC
50090334500	Oseltamivir Phosphate	Oseltamivir Phosphate	No information available	No information available	No information available	1	6 MG/1 ML	Powder for Suspension	Oral	A-S MEDICATION SOLUTIONS LLC	Antivirals, NEC
52959080110	Oseltamivir Phosphate	Tamiflu	No information available	No information available	No information available	10	75 MG	Capsule	Oral	PHARMA PAC A SERVICE HJ HARKINS CO.	Antivirals, NEC
52959083200	Oseltamivir Phosphate	Tamiflu	No information available	Yes	03FEB2016	1	12 MG/1 ML	Powder for Suspension	Oral	PHARMA PAC A SERVICE HJ HARKINS CO.	Antivirals, NEC
53217028001	Oseltamivir Phosphate	Oseltamivir Phosphate	No information available	Yes	31DEC2018	10	75 MG	Capsule	Oral	AIDAREX PHARMACEUTICALS, LLC	Antivirals, NEC
54569488800	Oseltamivir Phosphate	Tamiflu	No information available	Yes	31DEC2018	10	75 MG	Capsule	Oral	A-S MEDICATION SOLUTIONS LLC	Antivirals, NEC
54569561500	Oseltamivir Phosphate	Tamiflu	No information available	Yes	11JUL2011	1	12 MG/1 ML	Powder for Suspension	Oral	A-S MEDICATION SOLUTIONS LLC	Antivirals, NEC
54569626400	Oseltamivir Phosphate	Tamiflu	No information available	Yes	31DEC2018	1	6 MG/1 ML	Powder for Suspension	Oral	A-S MEDICATION SOLUTIONS LLC	Antivirals, NEC
54569671000	Oseltamivir Phosphate	Oseltamivir Phosphate	No information available	Yes	31DEC2018	10	75 MG	Capsule	Oral	A-S MEDICATION SOLUTIONS LLC	Antivirals, NEC
54569677300	Oseltamivir Phosphate	Oseltamivir Phosphate	No information available	Yes	31DEC2018	1	6 MG/1 ML	Powder for Suspension	Oral	A-S MEDICATION SOLUTIONS LLC	Antivirals, NEC
54868447600	Oseltamivir Phosphate	Tamiflu	No information available	No information available	No information available	10	75 MG	Capsule	Oral	PHYSICIANS TOTAL CARE	Antivirals, NEC
54868468400	Oseltamivir Phosphate	Tamiflu	No information available	Yes	30SEP2011	1	12 MG/1 ML	Powder for Suspension	Oral	PHYSICIANS TOTAL CARE	Antivirals, NEC
54868608300	Oseltamivir Phosphate	Tamiflu	No information available	No information available	No information available	10	45 MG	Capsule	Oral	PHYSICIANS TOTAL CARE	Antivirals, NEC
54868631500	Oseltamivir Phosphate	Tamiflu	No information available	No information available	No information available	1	6 MG/1 ML	Powder for Suspension	Oral	PHYSICIANS TOTAL CARE	Antivirals, NEC
55045275901	Oseltamivir Phosphate	Tamiflu	No information available	Yes	01JUN2014	10	75 MG	Capsule	Oral	DISPENSING SOLUTIONS, INC	Antivirals, NEC
55045319802	Oseltamivir Phosphate	Tamiflu	No information available	Yes	01JUN2014	1	12 MG/1 ML	Powder for Suspension	Oral	DISPENSING SOLUTIONS, INC	Antivirals, NEC
55700014010	Oseltamivir Phosphate	Tamiflu	No information available	Yes	31DEC2014	10	45 MG	Capsule	Oral	QUALITY CARE PRODUCTS, LLC	Antivirals, NEC
55700079310	Oseltamivir Phosphate	Oseltamivir Phosphate	No information available	No information available	No information available	10	75 MG	Capsule	Oral	QUALITY CARE PRODUCTS, LLC	Antivirals, NEC
55700079860	Oseltamivir Phosphate	Oseltamivir Phosphate	No information available	No information available	No information available	1	6 MG/1 ML	Powder for Suspension	Oral	QUALITY CARE PRODUCTS, LLC	Antivirals, NEC
55887075510	Oseltamivir Phosphate	Tamiflu	No information available	Yes	01SEP2008	10	75 MG	Capsule	Oral	DHS, INC.	Antivirals, NEC
55887085110	Oseltamivir Phosphate	Tamiflu	No information available	Yes	01SEP2008	10	75 MG	Capsule	Oral	DHS, INC.	Antivirals, NEC
57866800201	Oseltamivir Phosphate	Tamiflu	No information available	Yes	01JAN2008	10	75 MG	Capsule	Oral	VIBRANTA, INC.	Antivirals, NEC
58016478901	Oseltamivir Phosphate	Tamiflu	No information available	Yes	31JAN2014	10	75 MG	Capsule	Oral	SOUTHWOOD PHARM., INC.	Antivirals, NEC
62332041310	Oseltamivir Phosphate	Oseltamivir Phosphate	24JUNE2019	No	N/A	10	30 MG	Capsule	Oral	ALEMBIC PHARMACEUTICALS INC.	Antivirals, NEC
62332041410	Oseltamivir Phosphate	Oseltamivir Phosphate	24JUNE2019	No	N/A	10	45 MG	Capsule	Oral	ALEMBIC PHARMACEUTICALS INC.	Antivirals, NEC
62332041510	Oseltamivir Phosphate	Oseltamivir Phosphate	24JUNE2019	No	N/A	10	75 MG	Capsule	Oral	ALEMBIC PHARMACEUTICALS INC.	Antivirals, NEC
63739003807	Oseltamivir Phosphate	Oseltamivir Phosphate	No information available	No information available	No information available	10	30 MG	Capsule	Oral	MCKESSON CORPORATION DBA SKY PACKAG	Antivirals, NEC
63739004407	Oseltamivir Phosphate	Oseltamivir Phosphate	No information available	No information available	No information available	10	45 MG	Capsule	Oral	MCKESSON CORPORATION DBA SKY PACKAG	Antivirals, NEC
63739005007	Oseltamivir Phosphate	Oseltamivir Phosphate	No information available	No information available	No information available	10	75 MG	Capsule	Oral	MCKESSON CORPORATION DBA SKY PACKAG	Antivirals, NEC
63874009810	Oseltamivir Phosphate	Tamiflu	No information available	Yes	01APR2020	10	75 MG	Capsule	Oral	ALTURA PHARMACEUTICALS, INC.	Antivirals, NEC
64380079701	Oseltamivir Phosphate	Oseltamivir Phosphate	8JUNE2018	No	N/A	10	30 MG	Capsule	Oral	STRIDES PHARMA, INC.	Antivirals, NEC
64380079801	Oseltamivir Phosphate	Oseltamivir Phosphate	8JUNE2018	No	N/A	10	45 MG	Capsule	Oral	STRIDES PHARMA, INC.	Antivirals, NEC
64380079901	Oseltamivir Phosphate	Oseltamivir Phosphate	8JUNE2018	No	N/A	10	75 MG	Capsule	Oral	STRIDES PHARMA, INC.	Antivirals, NEC
68180067511	Oseltamivir Phosphate	Oseltamivir Phosphate	9JAN2018	No	N/A	10	30 MG	Capsule	Oral	LUPIN PHARMACEUTICALS, INC.	Antivirals, NEC
68180067611	Oseltamivir Phosphate	Oseltamivir Phosphate	9JAN2018	No	N/A	10	45 MG	Capsule	Oral	LUPIN PHARMACEUTICALS, INC.	Antivirals, NEC
68180067711	Oseltamivir Phosphate	Oseltamivir Phosphate	9JAN2018	No	N/A	10	75 MG	Capsule	Oral	LUPIN PHARMACEUTICALS, INC.	Antivirals, NEC
68180067801	Oseltamivir Phosphate	Oseltamivir Phosphate	20FEB2018	No	N/A	1	6 MG/1 ML	Powder for Suspension	Oral	LUPIN PHARMACEUTICALS, INC.	Antivirals, NEC
68258199606	Oseltamivir Phosphate	Tamiflu	No information available	Yes	01JUN2014	1	6 MG/1 ML	Powder for Suspension	Oral	DISPENSING SOLUTIONS, INC	Antivirals, NEC
68788728501	Oseltamivir Phosphate	Oseltamivir Phosphate	No information available	No information available	No information available	10	75 MG	Capsule	Oral	PREFERRED PHARMACEUTICALS, INC.	Antivirals, NEC
68788729601	Oseltamivir Phosphate	Oseltamivir Phosphate	No information available	No information available	No information available	10	75 MG	Capsule	Oral	PREFERRED PHARMACEUTICALS, INC.	Antivirals, NEC
68788760006	Oseltamivir Phosphate	Oseltamivir Phosphate	No information available	No information available	No information available	1	6 MG/1 ML	Powder for Suspension	Oral	PREFERRED PHARMACEUTICALS, INC.	Antivirals, NEC
69238126401	Oseltamivir Phosphate	Oseltamivir Phosphate	17MAY2017	No	N/A	10	30 MG	Capsule	Oral	AMNEAL PHARMACEUTICALS INC	Antivirals, NEC
69238126501	Oseltamivir Phosphate	Oseltamivir Phosphate	17MAY2017	No	N/A	10	45 MG	Capsule	Oral	AMNEAL PHARMACEUTICALS INC	Antivirals, NEC
69238126601	Oseltamivir Phosphate	Oseltamivir Phosphate	17MAY2017	No	N/A	10	75 MG	Capsule	Oral	AMNEAL PHARMACEUTICALS INC	Antivirals, NEC
69238127306	Oseltamivir Phosphate	Oseltamivir Phosphate	27FEB2018	No	N/A	1	6 MG/1 ML	Powder for Suspension	Oral	AMNEAL PHARMACEUTICALS INC	Antivirals, NEC
70710100802	Oseltamivir Phosphate	Oseltamivir Phosphate	24FEB2017	No	N/A	10	30 MG	Capsule	Oral	ZYDUS PHARMACEUTICALS (USA) INC.	Antivirals, NEC
70710100902	Oseltamivir Phosphate	Oseltamivir Phosphate	24FEB2017	No	N/A	10	45 MG	Capsule	Oral	ZYDUS PHARMACEUTICALS (USA) INC.	Antivirals, NEC
70710101002	Oseltamivir Phosphate	Oseltamivir Phosphate	24FEB2017	No	N/A	10	75 MG	Capsule	Oral	ZYDUS PHARMACEUTICALS (USA) INC.	Antivirals, NEC
70710116506	Oseltamivir Phosphate	Oseltamivir Phosphate	14SEPT2017	No	N/A	1	6 MG/1 ML	Powder for Suspension	Oral	ZYDUS PHARMACEUTICALS (USA) INC.	Antivirals, NEC
71205010710	Oseltamivir Phosphate	Oseltamivir Phosphate	No information available	No information available	No information available	10	75 MG	Capsule	Oral	PROFICIENT RX LP	Antivirals, NEC
71205020610	Oseltamivir Phosphate	Oseltamivir Phosphate	No information available	No information available	No information available	10	75 MG	Capsule	Oral	PROFICIENT RX LP	Antivirals, NEC
71205035910	Oseltamivir Phosphate	Oseltamivir Phosphate	No information available	No information available	No information available	10	30 MG	Capsule	Oral	PROFICIENT RX LP	Antivirals, NEC
71205036010	Oseltamivir Phosphate	Oseltamivir Phosphate	No information available	No information available	No information available	10	45 MG	Capsule	Oral	PROFICIENT RX LP	Antivirals, NEC
71205039710	Oseltamivir Phosphate	Oseltamivir Phosphate	No information available	No information available	No information available	10	75 MG	Capsule	Oral	PROFICIENT RX LP	Antivirals, NEC
71205041710	Oseltamivir Phosphate	Oseltamivir Phosphate	No information available	No information available	No information available	10	45 MG	Capsule	Oral	PROFICIENT RX LP	Antivirals, NEC
72205004211	Oseltamivir Phosphate	Oseltamivir Phosphate	No information available	No information available	No information available	10	30 MG	Capsule	Oral	NOVADOZ PHARMACEUTICALS, LLC	Antivirals, NEC
72205004311	Oseltamivir Phosphate	Oseltamivir Phosphate	No information available	No information available	No information available	10	45 MG	Capsule	Oral	NOVADOZ PHARMACEUTICALS, LLC	Antivirals, NEC
72205004411	Oseltamivir Phosphate	Oseltamivir Phosphate	No information available	No information available	No information available	10	75 MG	Capsule	Oral	NOVADOZ PHARMACEUTICALS, LLC	Antivirals, NEC

## Sheet: Tamiflu_PROC
Code type	Code	Description
HCPCS	G9019	Oseltamivir phosphate, oral, per 75 mg (for use in a Medicare-approved demonstration project)
HCPCS	G9035	Oseltamivir phosphate, oral, brand, per 75 mg (for use in a Medicareapproved demonstration project)

## Sheet: Other_antiviral_NDC
Sub-Category	NDC code	Generic drug name	Product name	Product approval date	Discontinuation status (Yes/No)	Date deactivated	Package size	Strength	Form	Route	Manufacturer name	Therapeutic class
Amantadine	00047085324	Amantadine Hydrochloride	Amantadine Hcl	No information available	Yes	09DEC1997	100	100 MG	Capsule, Liquid Filled	Oral	WARNER CHILCOTT, GEN PRODS DIV	Antivirals, NEC
Amantadine	00536308501	Amantadine Hydrochloride	Amantadine Hcl	No information available	No information available	No information available	100	100 MG	Capsule	No information available	RUGBY LABORATORIES, INC.	Antivirals, NEC
Amantadine	00536308502	Amantadine Hydrochloride	Amantadine Hcl	No information available	No information available	No information available	250	100 MG	Capsule	No information available	RUGBY LABORATORIES, INC.	Antivirals, NEC
Amantadine	00536309001	Amantadine Hydrochloride	Amantadine Hcl	No information available	Yes	13OCT1999	100	100 MG	Capsule, Liquid Filled	Oral	RUGBY LABORATORIES	Antivirals, NEC
Amantadine	00580149101	Amantadine Hydrochloride	Amantadine Hcl	No information available	No information available	No information available	100	100 MG	Capsule	No information available	GLENLAWN INC.	Antivirals, NEC
Amantadine	00032414001	Amantadine Hydrochloride	Symadine	04SEP1986	Yes	29NOV1994	100	100 MG	Capsule, Liquid Filled	Oral	SOLVAY PHARMACEUTICALS, INC.	Antivirals, NEC
Amantadine	00591492001	Amantadine Hydrochloride	Amantadine Hcl	1JAN2013	No	N/A	100	100 MG	Tablet	Oral	TEVA PHARMACEUTICALS USA	Antivirals, NEC
Amantadine	00591492005	Amantadine Hydrochloride	Amantadine Hcl	1MAY2017	No	N/A	500	100 MG	Tablet	Oral	TEVA PHARMACEUTICALS USA	Antivirals, NEC
Amantadine	00121064616	Amantadine Hydrochloride	Amantadine Hcl	17JUL1995	No	N/A	1	50 MG/5 ML	Syrup	Oral	PHARMACEUTICAL ASSOCIATES, INC.	Antivirals, NEC
Amantadine	00121064620	Amantadine Hydrochloride	Amantadine Hcl	17JUL1995	Yes	29AUG2002	100	50 MG/5 ML	Syrup	Oral	PHARMACEUTICAL ASSOCIATES, INC.	Antivirals, NEC
Amantadine	00182125801	Amantadine Hydrochloride	Amantadine Hcl	No information available	Yes	29MAY1998	100	100 MG	Capsule, Liquid Filled	Oral	IVAX PHARMACEUTICALS, INC.	Antivirals, NEC
Amantadine	00591493001	Amantadine Hydrochloride	Amantadine Hcl	No information available	No information available	No information available	100	100 MG	Capsule	Oral	TEVA PHARMACEUTICALS USA	Antivirals, NEC
Amantadine	00591493005	Amantadine Hydrochloride	Amantadine Hcl	No information available	No information available	No information available	500	100 MG	Capsule	Oral	TEVA PHARMACEUTICALS USA	Antivirals, NEC
Amantadine	00603101058	Amantadine Hydrochloride	Amantadine Hcl	No information available	Yes	15AUG2007	1	50 MG/5 ML	Syrup	Oral	QUALITEST PHARMACEUTICALS	Antivirals, NEC
Amantadine	00603101158	Amantadine Hydrochloride	Amantadine Hcl	No information available	Yes	27OCT2010	1	50 MG/5 ML	Syrup	Oral	QUALITEST PHARMACEUTICALS	Antivirals, NEC
Amantadine	00603216321	Amantadine Hydrochloride	Amantadine Hcl	No information available	Yes	01JUL2002	100	100 MG	Capsule, Liquid Filled	Oral	QUALITEST PHARMACEUTICALS	Antivirals, NEC
Amantadine	00603216328	Amantadine Hydrochloride	Amantadine Hcl	No information available	Yes	01JUL2002	500	100 MG	Capsule, Liquid Filled	Oral	QUALITEST PHARMACEUTICALS	Antivirals, NEC
Amantadine	00603216421	Amantadine Hydrochloride	Amantadine Hcl	No information available	Yes	03JUL1996	100	100 MG	Capsule, Liquid Filled	Oral	QUALITEST PHARMACEUTICALS	Antivirals, NEC
Amantadine	00603216428	Amantadine Hydrochloride	Amantadine Hcl	No information available	Yes	20MAR1996	500	100 MG	Capsule, Liquid Filled	Oral	QUALITEST PHARMACEUTICALS	Antivirals, NEC
Amantadine	00615032629	Amantadine Hydrochloride	Amantadine Hcl	No information available	Yes	12OCT1999	100	100 MG	Tablet	Oral	VANGARD LABS, INC.	Antivirals, NEC
Amantadine	00615032643	Amantadine Hydrochloride	Amantadine Hcl	No information available	Yes	12OCT1999	1000	100 MG	Capsule, Liquid Filled	Oral	VANGARD LABS, INC.	Antivirals, NEC
Amantadine	00615032653	Amantadine Hydrochloride	Amantadine Hcl	No information available	Yes	12OCT1999	310	100 MG	Capsule, Liquid Filled	Oral	VANGARD LABS, INC.	Antivirals, NEC
Amantadine	00615032663	Amantadine Hydrochloride	Amantadine Hcl	No information available	Yes	12OCT1999	310	100 MG	Capsule, Liquid Filled	Oral	VANGARD LABS, INC.	Antivirals, NEC
Amantadine	00665414006	Amantadine Hydrochloride	Amantadine Hcl	No information available	Yes	15OCT1997	100	100 MG	Capsule, Liquid Filled	Oral	INTERNATIONAL LABORATORIES	Antivirals, NEC
Amantadine	00677112801	Amantadine Hydrochloride	Amantadine Hcl	No information available	Yes	09AUG2002	100	100 MG	Capsule, Liquid Filled	Oral	UNITED RESEARCH LABORATORIES, INC.	Antivirals, NEC
Amantadine	00677134601	Amantadine Hydrochloride	Amantadine Hcl	No information available	Yes	30OCT1996	100	100 MG	Capsule, Liquid Filled	Oral	UNITED RESEARCH LABORATORIES, INC.	Antivirals, NEC
Amantadine	00677145201	Amantadine Hydrochloride	Amantadine Hcl	No information available	Yes	07MAY1999	100	100 MG	Capsule, Liquid Filled	Oral	UNITED RESEARCH LABORATORIES, INC.	Antivirals, NEC
Amantadine	00686048120	Amantadine Hydrochloride	Amantadine Hcl	No information available	Yes	27APR2001	100	100 MG	Capsule, Liquid Filled	Oral	RAWAY PHARMACAL INC.	Antivirals, NEC
Amantadine	00686229110	Amantadine Hydrochloride	Amantadine Hcl	No information available	Yes	27APR2001	100	100 MG	Capsule, Liquid Filled	Oral	RAWAY PHARMACAL INC.	Antivirals, NEC
Amantadine	00719101110	Amantadine Hydrochloride	Amantadine Hcl	No information available	No information available	No information available	100	100 MG	Capsule	No information available	BIOLINE LABS. INC.	Antivirals, NEC
Amantadine	00719101210	Amantadine Hydrochloride	Amantadine Hcl	No information available	No information available	No information available	100	100 MG	Capsule	No information available	BIOLINE LABS. INC.	Antivirals, NEC
Amantadine	00719405183	Amantadine Hydrochloride	Amantadine Hcl	No information available	No information available	No information available	0	No information available	Syrup	No information available	BIOLINE LABS. INC.	Antivirals, NEC
Amantadine	00725102701	Amantadine Hydrochloride	Amantadine Hcl	No information available	No information available	No information available	100	100 MG	Capsule	No information available	BOLAR PHARMACEUTICAL CO. INC.	Antivirals, NEC
Amantadine	00725102705	Amantadine Hydrochloride	Amantadine Hcl	No information available	No information available	No information available	500	100 MG	Capsule	No information available	BOLAR PHARMACEUTICAL CO. INC.	Antivirals, NEC
Amantadine	00781204801	Amantadine Hydrochloride	Amantadine Hcl	18FEB1987	No information available	No information available	100	100 MG	Capsule	Oral	SANDOZ	Antivirals, NEC
Amantadine	00781204805	Amantadine Hydrochloride	Amantadine Hcl	18FEB1987	Yes	25AUG2003	500	100 MG	Capsule	Oral	SANDOZ	Antivirals, NEC
Amantadine	00781210513	Amantadine Hydrochloride	Amantadine Hcl	No information available	Yes	24MAY1995	100	100 MG	Capsule	Oral	GENEVA PHARMACEUTICALS, INC.	Antivirals, NEC
Amantadine	00781210601	Amantadine Hydrochloride	Amantadine Hcl	No information available	Yes	26NOV1997	100	100 MG	Capsule	Oral	GENEVA PHARMACEUTICALS, INC.	Antivirals, NEC
Amantadine	00832011100	Amantadine Hydrochloride	Amantadine Hcl	16DEC2002	No	N/A	100	100 MG	Tablet	Oral	UPSHER-SMITH LABORATORIES, LLC	Antivirals, NEC
Amantadine	00832011103	Amantadine Hydrochloride	Amantadine Hcl	16DEC2002	No	N/A	100	100 MG	Tablet	Oral	UPSHER-SMITH LABORATORIES, LLC	Antivirals, NEC
Amantadine	00832011150	Amantadine Hydrochloride	Amantadine Hcl	16DEC2002	No	N/A	500	100 MG	Tablet	Oral	UPSHER-SMITH LABORATORIES, LLC	Antivirals, NEC
Amantadine	00832011189	Amantadine Hydrochloride	Amantadine Hcl	16DEC2002	No information available	No information available	1	100 MG	Tablet	Oral	UPSHER-SMITH LABORATORIES, LLC	Antivirals, NEC
Amantadine	00832101500	Amantadine Hydrochloride	Amantadine Hcl	05AUG1986	No	N/A	100	100 MG	Capsule, Liquid Filled	Oral	UPSHER-SMITH LABORATORIES, LLC	Antivirals, NEC
Amantadine	00832101550	Amantadine Hydrochloride	Amantadine Hcl	05AUG1986	No	N/A	500	100 MG	Capsule, Liquid Filled	Oral	UPSHER-SMITH LABORATORIES, LLC	Antivirals, NEC
Amantadine	00832201200	Amantadine Hydrochloride	Amantadine Hcl	05AUG1986	Yes	05DEC2017	100	100 MG	Capsule	Oral	UPSHER-SMITH LABORATORIES, LLC	Antivirals, NEC
Amantadine	00832201250	Amantadine Hydrochloride	Amantadine Hcl	05AUG1986	Yes	05DEC2017	500	100 MG	Capsule	Oral	UPSHER-SMITH LABORATORIES, LLC	Antivirals, NEC
Amantadine	00839725006	Amantadine Hydrochloride	Amantadine Hcl	No information available	Yes	27AUG1997	100	100 MG	Capsule, Liquid Filled	Oral	MOORE, H.L. DRUG EXCHANGE INC.	Antivirals, NEC
Amantadine	00839725012	Amantadine Hydrochloride	Amantadine Hcl	No information available	Yes	17OCT1996	500	100 MG	Capsule, Liquid Filled	Oral	MOORE, H.L. DRUG EXCHANGE INC.	Antivirals, NEC
Amantadine	00839725016	Amantadine Hydrochloride	Amantadine Hcl	No information available	No information available	No information available	100	100 MG	Capsule	No information available	MOORE, H.L. DRUG EXCHANGE INC.	Antivirals, NEC
Amantadine	00839747106	Amantadine Hydrochloride	Amantadine Hcl	No information available	Yes	14NOV1997	100	100 MG	Capsule, Liquid Filled	Oral	MOORE, H.L. DRUG EXCHANGE INC.	Antivirals, NEC
Amantadine	00839766769	Amantadine Hydrochloride	Amantadine Hcl	No information available	Yes	17OCT1996	1	50 MG/5 ML	Syrup	Oral	MOORE, H.L. DRUG EXCHANGE INC.	Antivirals, NEC
Amantadine	00904343040	Amantadine Hydrochloride	Amantadine Hcl	No information available	Yes	26FEB2001	500	100 MG	Capsule, Liquid Filled	Oral	MAJOR PHARMACEUTICALS	Antivirals, NEC
Amantadine	00904343060	Amantadine Hydrochloride	Amantadine Hcl	No information available	Yes	08JUL2002	100	100 MG	Capsule, Liquid Filled	Oral	MAJOR PHARMACEUTICALS	Antivirals, NEC
Amantadine	00904343061	Amantadine Hydrochloride	Amantadine Hcl	No information available	Yes	28MAR2003	100	100 MG	Capsule, Liquid Filled	Oral	MAJOR PHARMACEUTICALS	Antivirals, NEC
Amantadine	00904343140	Amantadine Hydrochloride	Amantadine Hcl	No information available	Yes	21OCT1996	500	100 MG	Capsule, Liquid Filled	Oral	MAJOR PHARMACEUTICALS	Antivirals, NEC
Amantadine	00904343160	Amantadine Hydrochloride	Amantadine Hcl	No information available	Yes	14SEP1998	100	100 MG	Capsule, Liquid Filled	Oral	MAJOR PHARMACEUTICALS	Antivirals, NEC
Amantadine	00904343216	Amantadine Hydrochloride	Amantadine Hcl	No information available	Yes	14SEP1998	1	50 MG/5 ML	Syrup	Oral	MAJOR PHARMACEUTICALS	Antivirals, NEC
Amantadine	00904663006	Amantadine Hydrochloride	Amantadine Hcl	No information available	Yes	05NOV2020	50	100 MG	Capsule	Oral	MAJOR PHARMACEUTICALS	Antivirals, NEC
Amantadine	00904663061	Amantadine Hydrochloride	Amantadine Hcl	12JUNE2017	No	N/A	100	100 MG	Capsule	Oral	MAJOR PHARMACEUTICALS	Antivirals, NEC
Amantadine	00904704206	Amantadine Hydrochloride	Amantadine Hcl	12JUNE2017	No	N/A	50	100 MG	Capsule	Oral	MAJOR PHARMACEUTICALS	Antivirals, NEC
Amantadine	00904704240	Amantadine Hydrochloride	Amantadine Hcl	12JUNE2017	No	N/A	500	100 MG	Capsule	Oral	MAJOR PHARMACEUTICALS	Antivirals, NEC
Amantadine	00904704259	Amantadine Hydrochloride	Amantadine Hcl	No information available	No information available	No information available	100	100 MG	Capsule	Oral	MAJOR PHARMACEUTICALS	Antivirals, NEC
Amantadine	00904704261	Amantadine Hydrochloride	Amantadine Hcl	No information available	No information available	No information available	100	100 MG	Capsule	Oral	MAJOR PHARMACEUTICALS	Antivirals, NEC
Amantadine	10135069201	Amantadine Hydrochloride	Amantadine Hcl	1MAR2020	No	N/A	100	100 MG	Tablet	Oral	MARLEX PHARMACEUTICALS, INC.	Antivirals, NEC
Amantadine	10135069205	Amantadine Hydrochloride	Amantadine Hcl	1MAR2020	No	N/A	500	100 MG	Tablet	Oral	MARLEX PHARMACEUTICALS, INC.	Antivirals, NEC
Amantadine	00223011605	Amantadine Hydrochloride	Amantadine Hcl	No information available	Yes	10AUG1993	500	100 MG	Capsule, Liquid Filled	Oral	CONSOLIDATED MIDLAND CORP.	Antivirals, NEC
Amantadine	00228229110	Amantadine Hydrochloride	Amantadine Hcl	No information available	Yes	14JUL1995	100	100 MG	Capsule, Liquid Filled	Oral	PUREPAC PHARMACEUTICAL CO.	Antivirals, NEC
Amantadine	10135069301	Amantadine Hydrochloride	Amantadine Hcl	1MAR2020	No	N/A	100	100 MG	Capsule	Oral	MARLEX PHARMACEUTICALS, INC.	Antivirals, NEC
Amantadine	10135069305	Amantadine Hydrochloride	Amantadine Hcl	1MAR2020	No	N/A	500	100 MG	Capsule	Oral	MARLEX PHARMACEUTICALS, INC.	Antivirals, NEC
Amantadine	00056031570	Amantadine Hydrochloride	Symmetrel	01JAN1982	Yes	23JUL1998	100	100 MG	Capsule, Liquid Filled	Oral	ENDO LABORATORIES	Antivirals, NEC
Amantadine	00093054801	Amantadine Hydrochloride	Amantadine Hcl	No information available	Yes	01JAN1998	100	100 MG	Capsule, Liquid Filled	Oral	TEVA PHARMACEUTICALS USA	Antivirals, NEC
Amantadine	00102361501	Amantadine Hydrochloride	Amantadine Hcl	No information available	No information available	No information available	100	100 MG	Capsule	No information available	REGAL LABS.	Antivirals, NEC
Amantadine	00121064610	Amantadine Hydrochloride	Amantadine Hcl	17JUL1995	No	N/A	100	50 MG/5 ML	Syrup	Oral	PHARMACEUTICAL ASSOCIATES, INC.	Antivirals, NEC
Amantadine	00056010570	Amantadine Hydrochloride	Symmetrel	No information available	Yes	17JAN1995	100	100 MG	Capsule, Liquid Filled	Oral	DU PONT MULTI-SOURCE PRODUCTS	Antivirals, NEC
Amantadine	00056010575	Amantadine Hydrochloride	Symmetrel	No information available	Yes	05NOV1993	100	100 MG	Capsule, Liquid Filled	Oral	DU PONT MULTI-SOURCE PRODUCTS	Antivirals, NEC
Amantadine	00056010585	Amantadine Hydrochloride	Symmetrel	No information available	Yes	17JAN1995	500	100 MG	Capsule, Liquid Filled	Oral	DU PONT MULTI-SOURCE PRODUCTS	Antivirals, NEC
Amantadine	00056020516	Amantadine Hydrochloride	Symmetrel	Prior to 01JAN1982	Yes	No information available	1	50 MG/5 ML	Syrup	Oral	ENDO LABORATORIES	Antivirals, NEC
Amantadine	10888500602	Amantadine Hydrochloride	Amantadine Hcl	29MAY2008	Yes	30NOV2015	100	100 MG	Capsule, Liquid Filled	Oral	BIONPHARMA, INC.	Antivirals, NEC
Amantadine	10888500603	Amantadine Hydrochloride	Amantadine Hcl	29MAY2008	Yes	30NOV2015	500	100 MG	Capsule, Liquid Filled	Oral	BIONPHARMA, INC.	Antivirals, NEC
Amantadine	11845035401	Amantadine Hydrochloride	Amantadine Hcl	No information available	Yes	21SEP1995	100	100 MG	Capsule, Liquid Filled	Oral	MASON VITAMINS, INC.	Antivirals, NEC
Amantadine	16590000810	Amantadine Hydrochloride	Amantadine Hcl	No information available	Yes	01JUN2014	10	100 MG	Capsule, Liquid Filled	Oral	STAT RX USA	Antivirals, NEC
Amantadine	16590000814	Amantadine Hydrochloride	Amantadine Hcl	No information available	Yes	01JUN2014	14	100 MG	Capsule, Liquid Filled	Oral	STAT RX USA	Antivirals, NEC
Amantadine	16590000820	Amantadine Hydrochloride	Amantadine Hcl	No information available	Yes	01JUN2014	20	100 MG	Capsule, Liquid Filled	Oral	STAT RX USA	Antivirals, NEC
Amantadine	16590000830	Amantadine Hydrochloride	Amantadine Hcl	No information available	Yes	01JUN2014	30	100 MG	Capsule, Liquid Filled	Oral	STAT RX USA	Antivirals, NEC
Amantadine	17236024201	Amantadine Hydrochloride	Amantadine Hcl	No information available	No information available	No information available	100	100 MG	Capsule	No information available	DIXON-SHANE INC.	Antivirals, NEC
Amantadine	17236024205	Amantadine Hydrochloride	Amantadine Hcl	No information available	No information available	No information available	500	100 MG	Capsule	No information available	DIXON-SHANE INC.	Antivirals, NEC
Amantadine	17236038616	Amantadine Hydrochloride	Amantadine Hcl	No information available	No information available	No information available	0	50 MG/5 ML	Syrup	No information available	DIXON-SHANE DRUG COMPANY	Antivirals, NEC
Amantadine	17236084901	Amantadine Hydrochloride	Amantadine Hcl	No information available	Yes	01APR2003	100	100 MG	Capsule, Liquid Filled	Oral	DIXON-SHANE, LLC	Antivirals, NEC
Amantadine	17236084905	Amantadine Hydrochloride	Amantadine Hcl	No information available	Yes	01APR2003	500	100 MG	Capsule, Liquid Filled	Oral	DIXON-SHANE, LLC	Antivirals, NEC
Amantadine	17236084911	Amantadine Hydrochloride	Amantadine Hcl	No information available	Yes	01APR2003	100	100 MG	Capsule, Liquid Filled	Oral	DIXON-SHANE, LLC	Antivirals, NEC
Amantadine	21695056410	Amantadine Hydrochloride	Amantadine Hcl	No information available	Yes	01JUN2014	10	100 MG	Capsule, Liquid Filled	Oral	PHYSICIAN PARTNER	Antivirals, NEC
Amantadine	21695056430	Amantadine Hydrochloride	Amantadine Hcl	No information available	Yes	01JUN2014	30	100 MG	Capsule, Liquid Filled	Oral	PHYSICIAN PARTNER	Antivirals, NEC
Amantadine	23155036201	Amantadine Hydrochloride	Amantadine Hcl	12JUNE2017	No	N/A	100	100 MG	Capsule	Oral	AVET PHARMACEUTICALS, INC.	Antivirals, NEC
Amantadine	23155036205	Amantadine Hydrochloride	Amantadine Hcl	12JUNE2017	No	N/A	500	100 MG	Capsule	Oral	AVET PHARMACEUTICALS, INC.	Antivirals, NEC
Amantadine	23490503701	Amantadine Hydrochloride	Amantadine Hcl	No information available	Yes	01JAN2013	6	100 MG	Capsule, Liquid Filled	Oral	PALMETTO STATE PHARMACEUTICALS	Antivirals, NEC
Amantadine	23490503702	Amantadine Hydrochloride	Amantadine Hcl	No information available	Yes	01JAN2013	14	100 MG	Capsule, Liquid Filled	Oral	PALMETTO STATE PHARMACEUTICALS	Antivirals, NEC
Amantadine	33261077300	Amantadine Hydrochloride	Amantadine Hcl	No information available	Yes	31DEC2018	100	100 MG	Capsule	Oral	AIDAREX PHARMACEUTICALS, LLC	Antivirals, NEC
Amantadine	33261077310	Amantadine Hydrochloride	Amantadine Hcl	No information available	Yes	31DEC2018	10	100 MG	Capsule	Oral	AIDAREX PHARMACEUTICALS, LLC	Antivirals, NEC
Amantadine	00405214016	Amantadine Hydrochloride	Amantadine Hcl	No information available	Yes	26APR1996	1	50 MG/5 ML	Syrup	Oral	ALIGEN INDEPENDENT LABS, INC.	Antivirals, NEC
Amantadine	00405404201	Amantadine Hydrochloride	Amantadine Hcl	No information available	Yes	26APR1996	100	100 MG	Capsule, Liquid Filled	Oral	ALIGEN INDEPENDENT LABS, INC.	Antivirals, NEC
Amantadine	33261077314	Amantadine Hydrochloride	Amantadine Hcl	No information available	Yes	31DEC2018	14	100 MG	Capsule	Oral	AIDAREX PHARMACEUTICALS, LLC	Antivirals, NEC
Amantadine	33261077330	Amantadine Hydrochloride	Amantadine Hcl	No information available	Yes	31DEC2018	30	100 MG	Capsule	Oral	AIDAREX PHARMACEUTICALS, LLC	Antivirals, NEC
Amantadine	33261077360	Amantadine Hydrochloride	Amantadine Hcl	No information available	Yes	31DEC2018	60	100 MG	Capsule	Oral	AIDAREX PHARMACEUTICALS, LLC	Antivirals, NEC
Amantadine	33261077390	Amantadine Hydrochloride	Amantadine Hcl	No information available	Yes	31DEC2018	90	100 MG	Capsule	Oral	AIDAREX PHARMACEUTICALS, LLC	Antivirals, NEC
Amantadine	35470059101	Amantadine Hydrochloride	Amantadine Hcl	No information available	No information available	No information available	100	100 MG	Capsule	No information available	GEN-KING PRODUCTS	Antivirals, NEC
Amantadine	38245018007	Amantadine Hydrochloride	Amantadine Hcl	23AUG1991	Yes	09APR2001	1	50 MG/5 ML	Syrup	Oral	TEVA PHARMACEUTICALS USA	Antivirals, NEC
Amantadine	42291012550	Amantadine Hydrochloride	Amantadine Hcl	7AUG2013	No	N/A	500	100 MG	Capsule, Liquid Filled	Oral	AVKARE, INC.	Antivirals, NEC
Amantadine	42291012590	Amantadine Hydrochloride	Amantadine Hcl	No information available	Yes	08AUG2016	90	100 MG	Capsule, Liquid Filled	Oral	AVKARE, INC.	Antivirals, NEC
Amantadine	42543049301	Amantadine Hydrochloride	Amantadine Hcl	No information available	No information available	No information available	100	100 MG	Capsule	Oral	VENSUN PHARMACEUTICALS, INC.	Antivirals, NEC
Amantadine	42543049305	Amantadine Hydrochloride	Amantadine Hcl	No information available	No information available	No information available	500	100 MG	Capsule	Oral	VENSUN PHARMACEUTICALS, INC.	Antivirals, NEC
Amantadine	42543049701	Amantadine Hydrochloride	Amantadine Hcl	4AUG2017	No	N/A	100	100 MG	Tablet	Oral	VENSUN PHARMACEUTICALS, INC.	Antivirals, NEC
Amantadine	42543049705	Amantadine Hydrochloride	Amantadine Hcl	31JULY2017	No	N/A	500	100 MG	Tablet	Oral	VENSUN PHARMACEUTICALS, INC.	Antivirals, NEC
Amantadine	46287001501	Amantadine Hydrochloride	Amantadine Hcl	No information available	Yes	01DEC2015	1	50 MG/5 ML	Solution	Oral	CMP PHARMA, INC.	Antivirals, NEC
Amantadine	46672060616	Amantadine Hydrochloride	Amantadine Hcl	No information available	No information available	No information available	1	50 MG/5 ML	Syrup	Oral	MIKART, INC.	Antivirals, NEC
Amantadine	47202271401	Amantadine Hydrochloride	Amantadine Hcl	No information available	No information available	No information available	100	100 MG	Capsule	No information available	TEXAS DRUG	Antivirals, NEC
Amantadine	47202271402	Amantadine Hydrochloride	Amantadine Hcl	No information available	No information available	No information available	500	100 MG	Capsule	No information available	TEXAS DRUG	Antivirals, NEC
Amantadine	47679087401	Amantadine Hydrochloride	Amantadine Hcl	No information available	No information available	No information available	100	100 MG	Capsule	No information available	BAXTER PHARMACEUTICALS DIV.	Antivirals, NEC
Amantadine	49727045702	Amantadine Hydrochloride	Amantadine Hcl	No information available	No information available	No information available	100	100 MG	Capsule	No information available	VITA-RX CORP.	Antivirals, NEC
Amantadine	49999032414	Amantadine Hydrochloride	Amantadine Hcl	No information available	Yes	01JAN2015	14	100 MG	Capsule	Oral	QUALITY CARE PRODUCTS, LLC	Antivirals, NEC
Amantadine	49999032415	Amantadine Hydrochloride	Amantadine Hcl	No information available	Yes	13DEC2006	15	100 MG	Capsule, Liquid Filled	Oral	QUALITY CARE PRODUCTS, LLC	Antivirals, NEC
Amantadine	49999032420	Amantadine Hydrochloride	Amantadine Hcl	No information available	Yes	01JAN2015	20	100 MG	Capsule, Liquid Filled	Oral	QUALITY CARE PRODUCTS, LLC	Antivirals, NEC
Amantadine	49999032430	Amantadine Hydrochloride	Amantadine Hcl	No information available	Yes	31DEC2015	30	100 MG	Capsule	Oral	QUALITY CARE PRODUCTS, LLC	Antivirals, NEC
Amantadine	50268006911	Amantadine Hydrochloride	Amantadine Hcl Avpak	No information available	No information available	No information available	1	100 MG	Capsule, Liquid Filled	Oral	AVKARE, INC.	Antivirals, NEC
Amantadine	50268006915	Amantadine Hydrochloride	Amantadine Hcl Avpak	28MARCH2014	No	N/A	50	100 MG	Capsule, Liquid Filled	Oral	AVKARE, INC.	Antivirals, NEC
Amantadine	00304202801	Amantadine Hydrochloride	Amantadine Hcl	No information available	No information available	No information available	100	100 MG	Capsule	No information available	BALAN, J.J. INC.	Antivirals, NEC
Amantadine	50383080710	Amantadine Hydrochloride	Amantadine Hcl	28OCT1994	No information available	No information available	1	50 MG/5 ML	Syrup	Oral	AKORN, INC.	Antivirals, NEC
Amantadine	50383080712	Amantadine Hydrochloride	Amantadine Hcl	28OCT1994	No information available	No information available	100	50 MG/5 ML	Syrup	Oral	AKORN, INC.	Antivirals, NEC
Amantadine	50383080716	Amantadine Hydrochloride	Amantadine Hcl	28OCT1994	No	N/A	1	50 MG/5 ML	Syrup	Oral	AKORN, INC.	Antivirals, NEC
Amantadine	50962045110	Amantadine Hydrochloride	Amantadine Hcl	No information available	Yes	01NOV1993	100	50 MG/5 ML	Syrup	Oral	ALPHARMA USPD/XACTDOSE, INC.	Antivirals, NEC
Amantadine	51079024720	Amantadine Hydrochloride	Amantadine Hcl	No information available	No information available	No information available	100	100 MG	Capsule	Oral	MYLAN INSTITUTIONAL, INC.	Antivirals, NEC
Amantadine	51079048101	Amantadine Hydrochloride	Amantadine Hcl	No information available	Yes	17OCT2016	1	100 MG	Capsule, Liquid Filled	Oral	MYLAN INSTITUTIONAL, INC.	Antivirals, NEC
Amantadine	51079048120	Amantadine Hydrochloride	Amantadine Hcl	No information available	No information available	No information available	100	100 MG	Capsule, Liquid Filled	Oral	MYLAN INSTITUTIONAL, INC.	Antivirals, NEC
Amantadine	51285083902	Amantadine Hydrochloride	Amantadine Hcl	No information available	Yes	01NOV1999	100	100 MG	Capsule, Liquid Filled	Oral	DURAMED PHARMACEUTICALS, INC.	Antivirals, NEC
Amantadine	51285083904	Amantadine Hydrochloride	Amantadine Hcl	No information available	Yes	09JAN1999	500	100 MG	Capsule, Liquid Filled	Oral	DURAMED PHARMACEUTICALS, INC.	Antivirals, NEC
Amantadine	51432001503	Amantadine Hydrochloride	Amantadine Hcl	No information available	Yes	12OCT1994	100	100 MG	Capsule, Liquid Filled	Oral	HARBER PHARMACEUTICAL CO.	Antivirals, NEC
Amantadine	51432072920	Amantadine Hydrochloride	Amantadine Hcl	No information available	Yes	12OCT1994	1	50 MG/5 ML	Syrup	Oral	HARBER PHARMACEUTICAL CO.	Antivirals, NEC
Amantadine	51655049952	Amantadine Hydrochloride	Amantadine Hcl	No information available	Yes	16NOV2012	20	100 MG	Capsule, Liquid Filled	Oral	HOMEMED PROVIDER SOLUTIONS	Antivirals, NEC
Amantadine	51655049953	Amantadine Hydrochloride	Amantadine Hcl	No information available	Yes	16NOV2012	10	100 MG	Capsule, Liquid Filled	Oral	HOMEMED PROVIDER SOLUTIONS	Antivirals, NEC
Amantadine	52152030902	Amantadine Hydrochloride	Amantadine Hcl	No information available	Yes	01JUN2009	100	100 MG	Capsule, Liquid Filled	Oral	ACTAVIS TOTOWA LLC	Antivirals, NEC
Amantadine	52152030904	Amantadine Hydrochloride	Amantadine Hcl	No information available	Yes	01JUN2009	500	100 MG	Capsule, Liquid Filled	Oral	ACTAVIS TOTOWA LLC	Antivirals, NEC
Amantadine	52152030905	Amantadine Hydrochloride	Amantadine Hcl	No information available	Yes	24APR2006	500	100 MG	Capsule, Liquid Filled	Oral	ACTAVIS TOTOWA LLC	Antivirals, NEC
Amantadine	52555012205	Amantadine Hydrochloride	Amantadine Hcl	No information available	No information available	No information available	500	100 MG	Capsule	No information available	MARTEC PHARMACEUTICAL, INC.	Antivirals, NEC
Amantadine	52555067501	Amantadine Hydrochloride	Amantadine Hcl	No information available	Yes	31MAR2002	100	100 MG	Capsule, Liquid Filled	Oral	MARTEC PHARMACEUTICAL, INC.	Antivirals, NEC
Amantadine	00403199410	Amantadine Hydrochloride	Amantadine Hcl	No information available	Yes	13OCT2000	10	100 MG	Capsule, Liquid Filled	Oral	COMPUMED PHARMACEUTICALS, INC.	Antivirals, NEC
Amantadine	00403199420	Amantadine Hydrochloride	Amantadine Hcl	No information available	Yes	13OCT2000	20	100 MG	Capsule, Liquid Filled	Oral	COMPUMED PHARMACEUTICALS, INC.	Antivirals, NEC
Amantadine	00403199430	Amantadine Hydrochloride	Amantadine Hcl	No information available	Yes	08JUN1999	30	100 MG	Capsule, Liquid Filled	Oral	COMPUMED PHARMACEUTICALS, INC.	Antivirals, NEC
Amantadine	52959000710	Amantadine Hydrochloride	Amantadine Hcl	No information available	No information available	No information available	10	100 MG	Capsule, Liquid Filled	Oral	PHARMA PAC A SERVICE HJ HARKINS CO.	Antivirals, NEC
Amantadine	52959000714	Amantadine Hydrochloride	Amantadine Hcl	No information available	No information available	No information available	14	100 MG	Capsule, Liquid Filled	Oral	PHARMA PAC A SERVICE HJ HARKINS CO.	Antivirals, NEC
Amantadine	52959000715	Amantadine Hydrochloride	Amantadine Hcl	No information available	No information available	No information available	15	100 MG	Capsule, Liquid Filled	Oral	PHARMA PAC A SERVICE HJ HARKINS CO.	Antivirals, NEC
Amantadine	52959000720	Amantadine Hydrochloride	Amantadine Hcl	No information available	No information available	No information available	20	100 MG	Capsule, Liquid Filled	Oral	PHARMA PAC A SERVICE HJ HARKINS CO.	Antivirals, NEC
Amantadine	52959000730	Amantadine Hydrochloride	Amantadine Hcl	No information available	No information available	No information available	30	100 MG	Capsule, Liquid Filled	Oral	PHARMA PAC A SERVICE HJ HARKINS CO.	Antivirals, NEC
Amantadine	52959000760	Amantadine Hydrochloride	Amantadine Hcl	No information available	No information available	No information available	60	100 MG	Capsule, Liquid Filled	Oral	PHARMA PAC A SERVICE HJ HARKINS CO.	Antivirals, NEC
Amantadine	53445125801	Amantadine Hydrochloride	Amantadine Hcl	No information available	Yes	25JAN1994	100	100 MG	Capsule, Liquid Filled	Oral	AMERICAN PREFERRED PHARM, INC.	Antivirals, NEC
Amantadine	53489016501	Amantadine Hydrochloride	Amantadine Hcl	No information available	No information available	No information available	100	100 MG	Capsule	No information available	MUTUAL PHARMACEUTICAL COMPANY, INC.	Antivirals, NEC
Amantadine	53506037614	Amantadine Hydrochloride	Amantadine Hcl	No information available	No information available	No information available	14	100 MG	Capsule	No information available	REDI-MED, INC.	Antivirals, NEC
Amantadine	53506037620	Amantadine Hydrochloride	Amantadine Hcl	No information available	No information available	No information available	20	100 MG	Capsule	No information available	REDI-MED, INC.	Antivirals, NEC
Amantadine	54274010410	Amantadine Hydrochloride	Amantadine Hcl	No information available	No information available	No information available	100	100 MG	Capsule	No information available	BEST GENERICS	Antivirals, NEC
Amantadine	54274045010	Amantadine Hydrochloride	Amantadine Hcl	No information available	No information available	No information available	100	100 MG	Capsule	No information available	BEST GENERICS	Antivirals, NEC
Amantadine	54274045030	Amantadine Hydrochloride	Amantadine Hcl	No information available	No information available	No information available	500	100 MG	Capsule	No information available	BEST GENERICS	Antivirals, NEC
Amantadine	54429318501	Amantadine Hydrochloride	Amantadine Hcl	No information available	Yes	05AUG1998	100	100 MG	Capsule, Liquid Filled	Oral	CHASE LABORATORIES	Antivirals, NEC
Amantadine	54429318505	Amantadine Hydrochloride	Amantadine Hcl	No information available	Yes	05AUG1998	500	100 MG	Capsule, Liquid Filled	Oral	CHASE LABORATORIES	Antivirals, NEC
Amantadine	54569008400	Amantadine Hydrochloride	Amantadine Hcl	No information available	Yes	23JUN1998	16	100 MG	Capsule, Liquid Filled	Oral	A-S MEDICATION SOLUTIONS LLC	Antivirals, NEC
Amantadine	54569008401	Amantadine Hydrochloride	Amantadine Hcl	No information available	Yes	23JUN1998	60	100 MG	Capsule, Liquid Filled	Oral	A-S MEDICATION SOLUTIONS LLC	Antivirals, NEC
Amantadine	54569008402	Amantadine Hydrochloride	Amantadine Hcl	No information available	Yes	31DEC2018	14	100 MG	Capsule, Liquid Filled	Oral	A-S MEDICATION SOLUTIONS LLC	Antivirals, NEC
Amantadine	54569008403	Amantadine Hydrochloride	Amantadine Hcl	No information available	Yes	31DEC2018	10	100 MG	Capsule, Liquid Filled	Oral	A-S MEDICATION SOLUTIONS LLC	Antivirals, NEC
Amantadine	54569008404	Amantadine Hydrochloride	Amantadine Hcl	No information available	Yes	10JUN2003	20	100 MG	Capsule, Liquid Filled	Oral	A-S MEDICATION SOLUTIONS LLC	Antivirals, NEC
Amantadine	54569008405	Amantadine Hydrochloride	Amantadine Hcl	No information available	Yes	23JUN1998	30	100 MG	Capsule, Liquid Filled	Oral	A-S MEDICATION SOLUTIONS LLC	Antivirals, NEC
Amantadine	54569008406	Amantadine Hydrochloride	Amantadine Hcl	No information available	Yes	23JUN1998	6	100 MG	Capsule, Liquid Filled	Oral	A-S MEDICATION SOLUTIONS LLC	Antivirals, NEC
Amantadine	54569008407	Amantadine Hydrochloride	Amantadine Hcl	No information available	Yes	23JUN1998	4	100 MG	Capsule, Liquid Filled	Oral	A-S MEDICATION SOLUTIONS LLC	Antivirals, NEC
Amantadine	54569008408	Amantadine Hydrochloride	Amantadine Hcl	No information available	Yes	23JUN1998	8	100 MG	Capsule, Liquid Filled	Oral	A-S MEDICATION SOLUTIONS LLC	Antivirals, NEC
Amantadine	54569008409	Amantadine Hydrochloride	Amantadine Hcl	No information available	Yes	23JUN1998	12	100 MG	Capsule, Liquid Filled	Oral	A-S MEDICATION SOLUTIONS LLC	Antivirals, NEC
Amantadine	54569009000	Amantadine Hydrochloride	Symmetrel	No information available	Yes	09MAR1995	10	100 MG	Capsule, Liquid Filled	Oral	A-S MEDICATION SOLUTIONS LLC	Antivirals, NEC
Amantadine	54569009001	Amantadine Hydrochloride	Symmetrel	No information available	Yes	09MAR1995	20	100 MG	Capsule, Liquid Filled	Oral	A-S MEDICATION SOLUTIONS LLC	Antivirals, NEC
Amantadine	54569342900	Amantadine Hydrochloride	Symmetrel	No information available	Yes	19MAY1999	1	50 MG/5 ML	Syrup	Oral	A-S MEDICATION SOLUTIONS LLC	Antivirals, NEC
Amantadine	54569342901	Amantadine Hydrochloride	Symmetrel	No information available	Yes	19MAY1999	1	50 MG/5 ML	Syrup	Oral	A-S MEDICATION SOLUTIONS LLC	Antivirals, NEC
Amantadine	54569412500	Amantadine Hydrochloride	Amantadine Hcl	No information available	Yes	23JUN1998	90	100 MG	Capsule, Liquid Filled	Oral	A-S MEDICATION SOLUTIONS LLC	Antivirals, NEC
Amantadine	54569501300	Amantadine Hydrochloride	Amantadine Hcl	No information available	Yes	26OCT1994	20	100 MG	Capsule, Liquid Filled	Oral	A-S MEDICATION SOLUTIONS LLC	Antivirals, NEC
Amantadine	54569563500	Amantadine Hydrochloride	Amantadine Hcl	No information available	Yes	16AUG2011	1	50 MG/5 ML	Syrup	Oral	A-S MEDICATION SOLUTIONS LLC	Antivirals, NEC
Amantadine	54838050980	Amantadine Hydrochloride	Amantadine Hcl	No information available	Yes	16AUG2008	1	50 MG/5 ML	Syrup	Oral	SILARX PHARMACEUTICALS, INC.	Antivirals, NEC
Amantadine	54868080000	Amantadine Hydrochloride	Amantadine Hcl	No information available	No information available	No information available	60	100 MG	Capsule, Liquid Filled	Oral	PHYSICIANS TOTAL CARE	Antivirals, NEC
Amantadine	54868080001	Amantadine Hydrochloride	Amantadine Hcl	No information available	No information available	No information available	10	100 MG	Capsule, Liquid Filled	Oral	PHYSICIANS TOTAL CARE	Antivirals, NEC
Amantadine	54868080002	Amantadine Hydrochloride	Amantadine Hcl	No information available	No information available	No information available	20	100 MG	Capsule, Liquid Filled	Oral	PHYSICIANS TOTAL CARE	Antivirals, NEC
Amantadine	54868080003	Amantadine Hydrochloride	Amantadine Hcl	No information available	No information available	No information available	30	100 MG	Capsule, Liquid Filled	Oral	PHYSICIANS TOTAL CARE	Antivirals, NEC
Amantadine	54868080004	Amantadine Hydrochloride	Amantadine Hcl	No information available	No information available	No information available	100	100 MG	Capsule, Liquid Filled	Oral	PHYSICIANS TOTAL CARE	Antivirals, NEC
Amantadine	54868080006	Amantadine Hydrochloride	Amantadine Hcl	No information available	Yes	19SEP2000	14	100 MG	Capsule, Liquid Filled	Oral	PHYSICIANS TOTAL CARE	Antivirals, NEC
Amantadine	54868080007	Amantadine Hydrochloride	Amantadine Hcl	No information available	No information available	No information available	15	100 MG	Capsule, Liquid Filled	Oral	PHYSICIANS TOTAL CARE	Antivirals, NEC
Amantadine	54868321600	Amantadine Hydrochloride	Amantadine Hcl	No information available	No information available	No information available	1	50 MG/5 ML	Syrup	Oral	PHYSICIANS TOTAL CARE	Antivirals, NEC
Amantadine	55045129702	Amantadine Hydrochloride	Amantadine Hcl	No information available	Yes	01JUN2014	14	100 MG	Capsule, Liquid Filled	Oral	DISPENSING SOLUTIONS, INC	Antivirals, NEC
Amantadine	55045129703	Amantadine Hydrochloride	Amantadine	No information available	Yes	01JUN2014	10	100 MG	Capsule, Liquid Filled	Oral	DISPENSING SOLUTIONS, INC	Antivirals, NEC
Amantadine	55045129704	Amantadine Hydrochloride	Amantadine	No information available	Yes	01JUN2014	12	100 MG	Capsule, Liquid Filled	Oral	DISPENSING SOLUTIONS, INC	Antivirals, NEC
Amantadine	55045129705	Amantadine Hydrochloride	Amantadine	No information available	Yes	01JUN2014	50	100 MG	Capsule, Liquid Filled	Oral	DISPENSING SOLUTIONS, INC	Antivirals, NEC
Amantadine	55045129707	Amantadine Hydrochloride	Amantadine	No information available	Yes	01JUN2014	20	100 MG	Capsule, Liquid Filled	Oral	DISPENSING SOLUTIONS, INC	Antivirals, NEC
Amantadine	55081002600	Amantadine Hydrochloride	Amantadine Hcl	No information available	Yes	16SEP1994	20	100 MG	Capsule, Liquid Filled	Oral	CLINICAL PHARMACEUTICALS, INC.	Antivirals, NEC
Amantadine	55081002601	Amantadine Hydrochloride	Amantadine Hcl	No information available	Yes	16SEP1994	14	100 MG	Capsule, Liquid Filled	Oral	CLINICAL PHARMACEUTICALS, INC.	Antivirals, NEC
Amantadine	55081002602	Amantadine Hydrochloride	Amantadine Hcl	No information available	Yes	16SEP1994	15	100 MG	Capsule, Liquid Filled	Oral	CLINICAL PHARMACEUTICALS, INC.	Antivirals, NEC
Amantadine	55081002603	Amantadine Hydrochloride	Amantadine Hcl	No information available	Yes	16SEP1994	10	100 MG	Capsule, Liquid Filled	Oral	CLINICAL PHARMACEUTICALS, INC.	Antivirals, NEC
Amantadine	55084007610	Amantadine Hydrochloride	Amantadine Hcl	No information available	No information available	No information available	10	100 MG	Capsule	No information available	DOCTORS PHARMACY, INC.	Antivirals, NEC
Amantadine	55084007620	Amantadine Hydrochloride	Amantadine Hcl	No information available	No information available	No information available	20	100 MG	Capsule	No information available	DOCTORS PHARMACY, INC.	Antivirals, NEC
Amantadine	55084007630	Amantadine Hydrochloride	Amantadine Hcl	No information available	No information available	No information available	30	100 MG	Capsule	No information available	DOCTORS PHARMACY, INC.	Antivirals, NEC
Amantadine	55154944405	Amantadine Hydrochloride	Amantadine Hcl	17JULY2015	No	N/A	5	50 MG/5 ML	Solution	Oral	CARDINAL HEALTH, INC.	Antivirals, NEC
Amantadine	55175164601	Amantadine Hydrochloride	Amantadine Hcl	No information available	Yes	26JAN2001	10	100 MG	Capsule, Liquid Filled	Oral	CHESHIRE PHARM. SYSTEMS	Antivirals, NEC
Amantadine	55175164602	Amantadine Hydrochloride	Amantadine Hcl	No information available	Yes	26JAN2001	20	100 MG	Capsule, Liquid Filled	Oral	CHESHIRE PHARM. SYSTEMS	Antivirals, NEC
Amantadine	55175164604	Amantadine Hydrochloride	Amantadine Hcl	No information available	Yes	26JAN2001	14	100 MG	Capsule, Liquid Filled	Oral	CHESHIRE PHARM. SYSTEMS	Antivirals, NEC
Amantadine	55175421100	Amantadine Hydrochloride	Amantadine Hcl	No information available	Yes	26JAN2001	1	50 MG/5 ML	Syrup	Oral	CHESHIRE PHARM. SYSTEMS	Antivirals, NEC
Amantadine	55289001206	Amantadine Hydrochloride	Amantadine Hcl	No information available	Yes	18OCT2003	6	100 MG	Capsule, Liquid Filled	Oral	PD-RX PHARMACEUTICALS INC.	Antivirals, NEC
Amantadine	55289001210	Amantadine Hydrochloride	Amantadine Hcl	No information available	Yes	10SEP2019	10	100 MG	Capsule, Liquid Filled	Oral	PD-RX PHARMACEUTICALS INC.	Antivirals, NEC
Amantadine	55289001214	Amantadine Hydrochloride	Amantadine Hcl	No information available	Yes	10SEP2019	14	100 MG	Capsule, Liquid Filled	Oral	PD-RX PHARMACEUTICALS INC.	Antivirals, NEC
Amantadine	55289001220	Amantadine Hydrochloride	Amantadine Hcl	No information available	Yes	10SEP2019	20	100 MG	Capsule, Liquid Filled	Oral	PD-RX PHARMACEUTICALS INC.	Antivirals, NEC
Amantadine	55289001297	Amantadine Hydrochloride	Amantadine Hcl	No information available	Yes	01SEP2001	25	100 MG	Capsule, Liquid Filled	Oral	PD-RX PHARMACEUTICALS INC.	Antivirals, NEC
Amantadine	55887076710	Amantadine Hydrochloride	Amantadine Hcl	No information available	Yes	01SEP2008	10	100 MG	Capsule, Liquid Filled	Oral	DHS, INC.	Antivirals, NEC
Amantadine	55887076714	Amantadine Hydrochloride	Amantadine Hcl	No information available	Yes	01JUL2006	14	100 MG	Capsule, Liquid Filled	Oral	DHS, INC.	Antivirals, NEC
Amantadine	55887076720	Amantadine Hydrochloride	Amantadine Hcl	No information available	Yes	01JUL2006	20	100 MG	Capsule, Liquid Filled	Oral	DHS, INC.	Antivirals, NEC
Amantadine	55887076730	Amantadine Hydrochloride	Amantadine Hcl	No information available	Yes	01SEP2008	30	100 MG	Capsule, Liquid Filled	Oral	DHS, INC.	Antivirals, NEC
Amantadine	55953022568	Amantadine Hydrochloride	Amantadine Hcl	No information available	Yes	10DEC1998	1	50 MG/5 ML	Syrup	Oral	NOVOPHARM USA INC.	Antivirals, NEC
Amantadine	56126036411	Amantadine Hydrochloride	Amantadine Hcl	No information available	Yes	26AUG1996	100	100 MG	Capsule, Liquid Filled	Oral	UNITED STATES TRADING CORP.	Antivirals, NEC
Amantadine	57480030001	Amantadine Hydrochloride	Amantadine Hcl	No information available	Yes	31MAY2001	100	100 MG	Capsule, Liquid Filled	Oral	MEDIREX, INC.	Antivirals, NEC
Amantadine	57480030006	Amantadine Hydrochloride	Amantadine Hcl	No information available	Yes	31MAY2001	30	100 MG	Capsule, Liquid Filled	Oral	MEDIREX, INC.	Antivirals, NEC
Amantadine	58016015300	Amantadine Hydrochloride	Amantadine Hcl	No information available	Yes	31JAN2014	100	100 MG	Capsule, Liquid Filled	Oral	SOUTHWOOD PHARM., INC.	Antivirals, NEC
Amantadine	58016015302	Amantadine Hydrochloride	Amantadine Hcl	No information available	Yes	31JAN2014	120	100 MG	Capsule, Liquid Filled	Oral	SOUTHWOOD PHARM., INC.	Antivirals, NEC
Amantadine	58016015310	Amantadine Hydrochloride	Amantadine Hcl	No information available	Yes	31JAN2014	10	100 MG	Capsule, Liquid Filled	Oral	SOUTHWOOD PHARM., INC.	Antivirals, NEC
Amantadine	58016015314	Amantadine Hydrochloride	Amantadine Hcl	No information available	Yes	31JAN2014	14	100 MG	Capsule, Liquid Filled	Oral	SOUTHWOOD PHARM., INC.	Antivirals, NEC
Amantadine	58016015315	Amantadine Hydrochloride	Amantadine Hcl	No information available	Yes	31JAN2014	15	100 MG	Capsule, Liquid Filled	Oral	SOUTHWOOD PHARM., INC.	Antivirals, NEC
Amantadine	58016015320	Amantadine Hydrochloride	Amantadine Hcl	No information available	Yes	31JAN2014	20	100 MG	Capsule, Liquid Filled	Oral	SOUTHWOOD PHARM., INC.	Antivirals, NEC
Amantadine	58016015330	Amantadine Hydrochloride	Amantadine Hcl	No information available	Yes	31JAN2014	30	100 MG	Capsule, Liquid Filled	Oral	SOUTHWOOD PHARM., INC.	Antivirals, NEC
Amantadine	58469030903	Amantadine Hydrochloride	Amantadine Hcl	No information available	Yes	07MAR1994	30	100 MG	Capsule, Liquid Filled	Oral	PROFESSIONAL PHARMACY PKG	Antivirals, NEC
Amantadine	58469309030	Amantadine Hydrochloride	Amantadine Hcl	No information available	No information available	No information available	30	100 MG	Capsule, Liquid Filled	Oral	PROFESSIONAL PHARMACY PKG	Antivirals, NEC
Amantadine	58864079510	Amantadine Hydrochloride	Amantadine Hcl	No information available	No information available	No information available	10	100 MG	Capsule	Oral	PD-RX PHARMACEUTICALS INC.	Antivirals, NEC
Amantadine	59746069901	Amantadine Hydrochloride	Amantadine Hcl	7FEB2018	No	N/A	100	100 MG	Tablet	Oral	JUBILANT CADISTA PHARMA., INC.	Antivirals, NEC
Amantadine	59746069905	Amantadine Hydrochloride	Amantadine Hcl	7FEB2018	No	N/A	500	100 MG	Tablet	Oral	JUBILANT CADISTA PHARMA., INC.	Antivirals, NEC
Amantadine	60346007910	Amantadine Hydrochloride	Amantadine Hcl	No information available	Yes	13FEB2001	10	100 MG	Capsule, Liquid Filled	Oral	QUALITY CARE PHARMACEUTICALS	Antivirals, NEC
Amantadine	60346007914	Amantadine Hydrochloride	Amantadine Hcl	No information available	Yes	13FEB2001	14	100 MG	Capsule, Liquid Filled	Oral	QUALITY CARE PHARMACEUTICALS	Antivirals, NEC
Amantadine	60346007920	Amantadine Hydrochloride	Amantadine Hcl	No information available	Yes	13FEB2001	20	100 MG	Capsule, Liquid Filled	Oral	QUALITY CARE PHARMACEUTICALS	Antivirals, NEC
Amantadine	60346032704	Amantadine Hydrochloride	Amantadine Hcl	No information available	Yes	13FEB2001	1	50 MG/5 ML	Syrup	Oral	QUALITY CARE PHARMACEUTICALS	Antivirals, NEC
Amantadine	60432009316	Amantadine Hydrochloride	Amantadine Hcl	24DEC1998	No	N/A	1	50 MG/5 ML	Syrup	Oral	MORTON GROVE PHARM., INC.	Antivirals, NEC
Amantadine	60687023942	Amantadine Hydrochloride	Amantadine Hcl	No information available	No information available	No information available	1	50 MG/5 ML	Solution	Oral	AMERICAN HEALTH PACKAGING	Antivirals, NEC
Amantadine	60687023956	Amantadine Hydrochloride	Amantadine Hcl	No information available	No information available	No information available	100	50 MG/5 ML	Solution	Oral	AMERICAN HEALTH PACKAGING	Antivirals, NEC
Amantadine	60687042201	Amantadine Hydrochloride	Amantadine Hcl	21MAY2019	No	N/A	100	100 MG	Capsule	Oral	AMERICAN HEALTH PACKAGING	Antivirals, NEC
Amantadine	60687042211	Amantadine Hydrochloride	Amantadine Hcl	No information available	No information available	No information available	1	100 MG	Capsule	Oral	AMERICAN HEALTH PACKAGING	Antivirals, NEC
Amantadine	60793011312	Amantadine Hydrochloride	Amantadine Hcl	No information available	Yes	30SEP1996	1	50 MG/5 ML	Syrup	Oral	KING PHARMACEUTICALS, INC.	Antivirals, NEC
Amantadine	60951065616	Amantadine Hydrochloride	Amantadine Hcl	No information available	Yes	17FEB2004	1	50 MG/5 ML	Syrup	Oral	ENDO GENERIC PRODUCTS	Antivirals, NEC
Amantadine	61392010530	Amantadine Hydrochloride	Amantadine Hcl	No information available	Yes	27JUL2006	30	100 MG	Capsule, Liquid Filled	Oral	HEARTLAND HEALTHCARE SERVICES	Antivirals, NEC
Amantadine	61392010531	Amantadine Hydrochloride	Amantadine Hcl	No information available	Yes	27JUL2006	31	100 MG	Capsule, Liquid Filled	Oral	HEARTLAND HEALTHCARE SERVICES	Antivirals, NEC
Amantadine	61392010532	Amantadine Hydrochloride	Amantadine Hcl	No information available	Yes	27JUL2006	32	100 MG	Capsule, Liquid Filled	Oral	HEARTLAND HEALTHCARE SERVICES	Antivirals, NEC
Amantadine	61392010539	Amantadine Hydrochloride	Amantadine Hcl	No information available	Yes	27JUL2006	30	100 MG	Capsule, Liquid Filled	Oral	HEARTLAND HEALTHCARE SERVICES	Antivirals, NEC
Amantadine	61392010545	Amantadine Hydrochloride	Amantadine Hcl	No information available	Yes	27JUL2006	45	100 MG	Capsule, Liquid Filled	Oral	HEARTLAND HEALTHCARE SERVICES	Antivirals, NEC
Amantadine	61392010551	Amantadine Hydrochloride	Amantadine Hcl	No information available	Yes	27JUL2006	500	100 MG	Capsule, Liquid Filled	Oral	HEARTLAND HEALTHCARE SERVICES	Antivirals, NEC
Amantadine	61392010554	Amantadine Hydrochloride	Amantadine Hcl	No information available	Yes	27JUL2006	2000	100 MG	Capsule, Liquid Filled	Oral	HEARTLAND HEALTHCARE SERVICES	Antivirals, NEC
Amantadine	61392010560	Amantadine Hydrochloride	Amantadine Hcl	No information available	Yes	27JUL2006	60	100 MG	Capsule, Liquid Filled	Oral	HEARTLAND HEALTHCARE SERVICES	Antivirals, NEC
Amantadine	61392010590	Amantadine Hydrochloride	Amantadine Hcl	No information available	Yes	27JUL2006	90	100 MG	Capsule, Liquid Filled	Oral	HEARTLAND HEALTHCARE SERVICES	Antivirals, NEC
Amantadine	61392010591	Amantadine Hydrochloride	Amantadine Hcl	No information available	Yes	27JUL2006	10000	100 MG	Capsule, Liquid Filled	Oral	HEARTLAND HEALTHCARE SERVICES	Antivirals, NEC
Amantadine	62269021124	Amantadine Hydrochloride	Amantadine Hcl	No information available	No information available	No information available	100	100 MG	Capsule, Liquid Filled	Oral	GENEVA PHARMACEUTICALS, INC.	Antivirals, NEC
Amantadine	62269021129	Amantadine Hydrochloride	Amantadine Hcl	No information available	No information available	No information available	500	100 MG	Capsule, Liquid Filled	Oral	GENEVA PHARMACEUTICALS, INC.	Antivirals, NEC
Amantadine	62332024631	Amantadine Hydrochloride	Amantadine Hcl	21JUN2017	No	N/A	100	100 MG	Capsule	Oral	ALEMBIC PHARMACEUTICALS INC.	Antivirals, NEC
Amantadine	62332024671	Amantadine Hydrochloride	Amantadine Hcl	21JUN2017	No	N/A	500	100 MG	Capsule	Oral	ALEMBIC PHARMACEUTICALS INC.	Antivirals, NEC
Amantadine	62584061201	Amantadine Hydrochloride	Amantadine Hcl	No information available	Yes	10JAN2012	100	100 MG	Capsule, Liquid Filled	Oral	AMERICAN HEALTH PACKAGING	Antivirals, NEC
Amantadine	63481010870	Amantadine Hydrochloride	Symmetrel	No information available	Yes	21MAY2007	100	100 MG	Tablet	Oral	ENDO LABORATORIES	Antivirals, NEC
Amantadine	63481010885	Amantadine Hydrochloride	Symmetrel	No information available	Yes	01SEP2001	500	100 MG	Tablet	Oral	ENDO LABORATORIES	Antivirals, NEC
Amantadine	63481020516	Amantadine Hydrochloride	Symmetrel	No information available	Yes	18MAY2005	1	50 MG/5 ML	Syrup	Oral	ENDO LABORATORIES	Antivirals, NEC
Amantadine	63629268101	Amantadine Hydrochloride	Amantadine Hcl	No information available	No information available	No information available	20	100 MG	Capsule, Liquid Filled	Oral	BRYANT RANCH PREPACK	Antivirals, NEC
Amantadine	63629268102	Amantadine Hydrochloride	Amantadine Hcl	No information available	No information available	No information available	30	100 MG	Capsule, Liquid Filled	Oral	BRYANT RANCH PREPACK	Antivirals, NEC
Amantadine	63629268103	Amantadine Hydrochloride	Amantadine Hcl	No information available	No information available	No information available	10	100 MG	Capsule, Liquid Filled	Oral	BRYANT RANCH PREPACK	Antivirals, NEC
Amantadine	63629268104	Amantadine Hydrochloride	Amantadine Hcl	No information available	No information available	No information available	14	100 MG	Capsule, Liquid Filled	Oral	BRYANT RANCH PREPACK	Antivirals, NEC
Amantadine	63739001301	Amantadine Hydrochloride	Amantadine Hcl	No information available	Yes	02MAY2000	750	100 MG	Capsule, Liquid Filled	Oral	SKY PHARM. PACKAGING, INC.	Antivirals, NEC
Amantadine	63739001302	Amantadine Hydrochloride	Amantadine Hcl	No information available	Yes	02MAY2000	775	100 MG	Capsule, Liquid Filled	Oral	SKY PHARM. PACKAGING, INC.	Antivirals, NEC
Amantadine	63874052901	Amantadine Hydrochloride	Amantadine Hcl	No information available	Yes	01APR2020	100	100 MG	Capsule, Liquid Filled	Oral	ALTURA PHARMACEUTICALS, INC.	Antivirals, NEC
Amantadine	63874052910	Amantadine Hydrochloride	Amantadine Hcl	No information available	Yes	01APR2020	10	100 MG	Capsule, Liquid Filled	Oral	ALTURA PHARMACEUTICALS, INC.	Antivirals, NEC
Amantadine	63874052914	Amantadine Hydrochloride	Amantadine Hcl	No information available	Yes	01APR2020	14	100 MG	Capsule, Liquid Filled	Oral	ALTURA PHARMACEUTICALS, INC.	Antivirals, NEC
Amantadine	00302025901	Amantadine Hydrochloride	Amantadine Hcl	No information available	Yes	08AUG1994	100	100 MG	Capsule, Liquid Filled	Oral	GENETCO, INC.	Antivirals, NEC
Amantadine	00304170501	Amantadine Hydrochloride	Amantadine Hcl	No information available	No information available	No information available	100	100 MG	Capsule	No information available	BALAN, J.J. INC.	Antivirals, NEC
Amantadine	63874052920	Amantadine Hydrochloride	Amantadine Hcl	No information available	Yes	01APR2020	20	100 MG	Capsule, Liquid Filled	Oral	ALTURA PHARMACEUTICALS, INC.	Antivirals, NEC
Amantadine	63874052930	Amantadine Hydrochloride	Amantadine Hcl	No information available	Yes	01APR2020	30	100 MG	Capsule, Liquid Filled	Oral	ALTURA PHARMACEUTICALS, INC.	Antivirals, NEC
Amantadine	66267001514	Amantadine Hydrochloride	Amantadine Hcl	No information available	No information available	No information available	14	100 MG	Capsule, Liquid Filled	Oral	NUCARE PHARMACEUTICALS, INC.	Antivirals, NEC
Amantadine	66267001520	Amantadine Hydrochloride	Amantadine Hcl	No information available	No information available	No information available	20	100 MG	Capsule, Liquid Filled	Oral	NUCARE PHARMACEUTICALS, INC.	Antivirals, NEC
Amantadine	66336007914	Amantadine Hydrochloride	Amantadine Hcl	No information available	Yes	01JUN2014	14	100 MG	Capsule, Liquid Filled	Oral	DISPENSING SOLUTIONS, INC	Antivirals, NEC
Amantadine	66336007920	Amantadine Hydrochloride	Amantadine Hcl	No information available	Yes	01JUN2014	20	100 MG	Capsule, Liquid Filled	Oral	DISPENSING SOLUTIONS, INC	Antivirals, NEC
Amantadine	68084061101	Amantadine Hydrochloride	Amantadine Hcl	No information available	Yes	28AUG2018	100	100 MG	Capsule	Oral	AMERICAN HEALTH PACKAGING	Antivirals, NEC
Amantadine	68084061111	Amantadine Hydrochloride	Amantadine Hcl	No information available	No information available	No information available	1	100 MG	Capsule	Oral	AMERICAN HEALTH PACKAGING	Antivirals, NEC
Amantadine	68115001806	Amantadine Hydrochloride	Amantadine Hcl	No information available	Yes	01APR2009	6	100 MG	Capsule, Liquid Filled	Oral	DISPENSEXPRESS, INC.	Antivirals, NEC
Amantadine	68115001814	Amantadine Hydrochloride	Amantadine Hcl	No information available	Yes	01APR2009	14	100 MG	Capsule, Liquid Filled	Oral	DISPENSEXPRESS, INC.	Antivirals, NEC
Amantadine	68115001820	Amantadine Hydrochloride	Amantadine Hcl	No information available	Yes	01APR2009	20	100 MG	Capsule, Liquid Filled	Oral	DISPENSEXPRESS, INC.	Antivirals, NEC
Amantadine	68115001830	Amantadine Hydrochloride	Amantadine Hcl	No information available	Yes	01APR2009	30	100 MG	Capsule, Liquid Filled	Oral	DISPENSEXPRESS, INC.	Antivirals, NEC
Amantadine	68382051201	Amantadine Hydrochloride	Amantadine Hcl	31MAY2016	No	N/A	100	100 MG	Capsule	Oral	ZYDUS PHARMACEUTICALS (USA) INC.	Antivirals, NEC
Amantadine	68382051205	Amantadine Hydrochloride	Amantadine Hcl	31MAY2016	No	N/A	500	100 MG	Capsule	Oral	ZYDUS PHARMACEUTICALS (USA) INC.	Antivirals, NEC
Amantadine	69097092507	Amantadine Hydrochloride	Amantadine Hcl	No information available	Yes	30OCT2020	100	100 MG	Tablet	Oral	CIPLA USA, INC.	Antivirals, NEC
Amantadine	69097092512	Amantadine Hydrochloride	Amantadine Hcl	No information available	Yes	30OCT2020	500	100 MG	Tablet	Oral	CIPLA USA, INC.	Antivirals, NEC
Amantadine	69097092607	Amantadine Hydrochloride	Amantadine Hcl	No information available	Yes	30OCT2020	100	100 MG	Capsule	Oral	CIPLA USA, INC.	Antivirals, NEC
Amantadine	69387010001	Amantadine Hydrochloride	Amantadine Hcl	29MAY2008	Yes	21AUG2016	100	100 MG	Capsule, Liquid Filled	Oral	BIONPHARMA, INC.	Antivirals, NEC
Amantadine	69387010005	Amantadine Hydrochloride	Amantadine Hcl	29MAY2008	Yes	19SEP2016	500	100 MG	Capsule, Liquid Filled	Oral	BIONPHARMA, INC.	Antivirals, NEC
Amantadine	69452014220	Amantadine Hydrochloride	Amantadine Hcl	29MAY2008	No information available	No information available	100	100 MG	Capsule, Liquid Filled	Oral	BIONPHARMA, INC.	Antivirals, NEC
Amantadine	69452014230	Amantadine Hydrochloride	Amantadine Hcl	29MAY2008	No information available	No information available	500	100 MG	Capsule, Liquid Filled	Oral	BIONPHARMA, INC.	Antivirals, NEC
Amantadine	71205022320	Amantadine Hydrochloride	Amantadine Hcl	1FEB2019	No	N/A	20	100 MG	Capsule	Oral	PROFICIENT RX LP	Antivirals, NEC
Amantadine	99999000222	Amantadine Hydrochloride	Amantadine Hcl	No information available	No information available	No information available	100	100 MG	Capsule	Oral	HCFA MANUFACTURER	Antivirals, NEC
Amantadine	99999000223	Amantadine Hydrochloride	Amantadine Hcl	No information available	No information available	No information available	100	100 MG	Gel/Jelly	No information available	HCFA MANUFACTURER	Antivirals, NEC
Amantadine	99999000224	Amantadine Hydrochloride	Amantadine Hcl	No information available	No information available	No information available	0	50 MG/5 ML	Syrup	Oral	HCFA MANUFACTURER	Antivirals, NEC
Amantadine	00536266585	Amantadine Hydrochloride	Amantadine Hcl	No information available	Yes	03APR1997	1	50 MG/5 ML	Syrup	Oral	RUGBY LABORATORIES	Antivirals, NEC
Amantadine	00536304301	Amantadine Hydrochloride	Amantadine Hcl	No information available	Yes	13OCT1999	100	100 MG	Capsule, Liquid Filled	Oral	RUGBY LABORATORIES	Antivirals, NEC
Baloxavir	50242082802	Baloxavir Marboxil	Xofluza	24OCT2018	No	2022-07-31	2	20 MG	Tablet	Oral	GENENTECH USA, INC.	Antivirals, NEC
Baloxavir	50242082886	Baloxavir Marboxil	Xofluza	24OCT2018	No	2022-07-31	2	20 MG	Tablet	Oral	GENENTECH USA, INC.	Antivirals, NEC
Baloxavir	50242086002	Baloxavir Marboxil	Xofluza	24OCT2018	No	No information available	2	40 MG	Tablet	Oral	GENENTECH USA, INC.	Antivirals, NEC
Amantadine	00405404202	Amantadine Hydrochloride	Amantadine Hcl	No information available	Yes	26APR1996	500	100 MG	Capsule, Liquid Filled	Oral	ALIGEN INDEPENDENT LABS, INC.	Antivirals, NEC
Amantadine	00472083316	Amantadine Hydrochloride	Amantadine Hcl	No information available	Yes	24FEB2003	1	50 MG/5 ML	Syrup	Oral	ALPHARMA USPD	Antivirals, NEC
Amantadine	00527170401	Amantadine Hydrochloride	Amantadine Hcl	No information available	No information available	No information available	100	100 MG	Capsule, Liquid Filled	Oral	LANNETT COMPANY INC.	Antivirals, NEC
Amantadine	00527170405	Amantadine Hydrochloride	Amantadine Hcl	No information available	No information available	No information available	500	100 MG	Capsule, Liquid Filled	Oral	LANNETT COMPANY INC.	Antivirals, NEC
Baloxavir	50242086087	Baloxavir Marboxil	Xofluza	24OCT2018	No	No information available	2	40 MG	Tablet	Oral	GENENTECH USA, INC.	Antivirals, NEC
Peramivir	61364018101	Peramivir	Rapivab	19DEC2014	No	N/A	1	10 MG/1 ML	Solution	Intravenous	SEQIRUS USA, INC.	Antivirals, NEC
Peramivir	61364018103	Peramivir	Rapivab	19DEC2014	No	N/A	3	10 MG/1 ML	Solution	Intravenous	SEQIRUS USA, INC.	Antivirals, NEC
Amantadine	00339577912	Amantadine Hydrochloride	Amantadine Hcl	No information available	Yes	27JAN1995	100	100 MG	Capsule, Liquid Filled	Oral	CAREMARK INC.	Antivirals, NEC
Amantadine	00349861301	Amantadine Hydrochloride	Amantadine Hcl	No information available	Yes	01SEP1995	100	100 MG	Capsule, Liquid Filled	Oral	PARMED PHARMACEUTICALS, INC.	Antivirals, NEC
Amantadine	00349861305	Amantadine Hydrochloride	Amantadine Hcl	No information available	Yes	01SEP1995	500	100 MG	Capsule, Liquid Filled	Oral	PARMED PHARMACEUTICALS, INC.	Antivirals, NEC
Amantadine	00364214601	Amantadine Hydrochloride	Amantadine Hcl	No information available	Yes	26FEB1998	100	100 MG	Capsule, Liquid Filled	Oral	SCHEIN PHARMACEUTICAL, INC.	Antivirals, NEC
Rimantadine	00115191101	Rimantadine Hydrochloride	Rimantadine Hcl	1APRIL2005	No	N/A	100	100 MG	Tablet	Oral	AMNEAL PHARMACEUTICALS INC	Antivirals, NEC
Rimantadine	00258371101	Rimantadine Hydrochloride	Rimantadine Hcl	17SEP1993	Yes	01JUL2014	100	100 MG	Tablet	Oral	SUN PHARMACEUTICALS INDUSTRIES, INC	Antivirals, NEC
Rimantadine	00403442514	Rimantadine Hydrochloride	Flumadine	No information available	Yes	08JUN1999	14	100 MG	Tablet	Oral	COMPUMED PHARMACEUTICALS, INC.	Antivirals, NEC
Rimantadine	00403442520	Rimantadine Hydrochloride	Flumadine	No information available	Yes	08JUN1999	20	100 MG	Tablet	Oral	COMPUMED PHARMACEUTICALS, INC.	Antivirals, NEC
Amantadine	00182190401	Amantadine Hydrochloride	Amantadine Hcl	No information available	No information available	No information available	100	100 MG	Capsule	No information available	IVAX PHARMACEUTICALS, INC.	Antivirals, NEC
Rimantadine	00456052101	Rimantadine Hydrochloride	Flumadine	No information available	Yes	23SEP2009	100	100 MG	Tablet	Oral	FOREST PHARMACEUTICALS, INC.	Antivirals, NEC
Rimantadine	00456052708	Rimantadine Hydrochloride	Flumadine	17SEP1993	Yes	18SEP2007	1	50 MG/5 ML	Syrup	Oral	FOREST PHARMACEUTICALS, INC.	Antivirals, NEC
Rimantadine	00781502901	Rimantadine Hydrochloride	Rimantadine Hcl	No information available	Yes	20FEB2009	100	100 MG	Tablet	Oral	SANDOZ	Antivirals, NEC
Amantadine	00182601640	Amantadine Hydrochloride	Amantadine Hcl	No information available	Yes	18OCT1998	1	50 MG/5 ML	Syrup	Oral	IVAX PHARMACEUTICALS, INC.	Antivirals, NEC
Rimantadine	16590020210	Rimantadine Hydrochloride	Rimantadine	No information available	Yes	01OCT2010	10	100 MG	Tablet	Oral	STAT RX USA	Antivirals, NEC
Rimantadine	16590020214	Rimantadine Hydrochloride	Rimantadine Hcl	No information available	Yes	01OCT2010	14	100 MG	Tablet	Oral	STAT RX USA	Antivirals, NEC
Rimantadine	16590020220	Rimantadine Hydrochloride	Rimantadine	No information available	Yes	01OCT2010	20	100 MG	Tablet	Oral	STAT RX USA	Antivirals, NEC
Rimantadine	23490650001	Rimantadine Hydrochloride	Rimantadine Hcl	No information available	Yes	01JAN2013	10	100 MG	Tablet	Oral	PALMETTO STATE PHARMACEUTICALS	Antivirals, NEC
Rimantadine	49708052188	Rimantadine Hydrochloride	Flumadine	17SEP1993	No information available	No information available	100	100 MG	Tablet	Oral	SUN PHARMACEUTICALS INDUSTRIES, INC	Antivirals, NEC
Amantadine	00223011601	Amantadine Hydrochloride	Amantadine Hcl	No information available	Yes	10AUG1993	100	100 MG	Capsule, Liquid Filled	Oral	CONSOLIDATED MIDLAND CORP.	Antivirals, NEC
Rimantadine	49999092030	Rimantadine Hydrochloride	Rimantadine Hcl	No information available	Yes	01JAN2015	30	100 MG	Tablet	Oral	QUALITY CARE PRODUCTS, LLC	Antivirals, NEC
Rimantadine	52959049010	Rimantadine Hydrochloride	Flumadine	No information available	No information available	No information available	10	100 MG	Tablet	Oral	PHARMA PAC A SERVICE HJ HARKINS CO.	Antivirals, NEC
Rimantadine	52959049014	Rimantadine Hydrochloride	Flumadine	No information available	No information available	No information available	14	100 MG	Tablet	Oral	PHARMA PAC A SERVICE HJ HARKINS CO.	Antivirals, NEC
Rimantadine	52959049020	Rimantadine Hydrochloride	Flumadine	No information available	No information available	No information available	20	100 MG	Tablet	Oral	PHARMA PAC A SERVICE HJ HARKINS CO.	Antivirals, NEC
Rimantadine	54569377300	Rimantadine Hydrochloride	Flumadine	No information available	Yes	01MAY2006	14	100 MG	Tablet	Oral	A-S MEDICATION SOLUTIONS LLC	Antivirals, NEC
Rimantadine	54569486800	Rimantadine Hydrochloride	Flumadine	No information available	Yes	31JAN2003	1	50 MG/5 ML	Syrup	Oral	A-S MEDICATION SOLUTIONS LLC	Antivirals, NEC
Rimantadine	54569577600	Rimantadine Hydrochloride	Rimantadine	No information available	Yes	27FEB2007	30	100 MG	Tablet	Oral	A-S MEDICATION SOLUTIONS LLC	Antivirals, NEC
Rimantadine	54569647900	Rimantadine Hydrochloride	Rimantadine Hcl	No information available	Yes	31DEC2018	10	100 MG	Tablet	Oral	A-S MEDICATION SOLUTIONS LLC	Antivirals, NEC
Rimantadine	54569835200	Rimantadine Hydrochloride	Rimantadine Hcl	No information available	Yes	31DEC2018	10	100 MG	Tablet	Oral	A-S MEDICATION SOLUTIONS LLC	Antivirals, NEC
Rimantadine	54868344100	Rimantadine Hydrochloride	Flumadine	No information available	Yes	03FEB2016	20	100 MG	Tablet	Oral	PHYSICIANS TOTAL CARE	Antivirals, NEC
Rimantadine	55045333904	Rimantadine Hydrochloride	Rimantadine Hcl	No information available	Yes	01JUN2014	14	100 MG	Tablet	Oral	DISPENSING SOLUTIONS, INC	Antivirals, NEC
Rimantadine	55045376008	Rimantadine Hydrochloride	Rimantadine Hcl	No information available	Yes	01JUN2014	30	100 MG	Tablet	Oral	DISPENSING SOLUTIONS, INC	Antivirals, NEC
Rimantadine	55175422000	Rimantadine Hydrochloride	Flumadine	No information available	Yes	26JAN2001	20	100 MG	Tablet	Oral	CHESHIRE PHARM. SYSTEMS	Antivirals, NEC
Rimantadine	55175422004	Rimantadine Hydrochloride	Flumadine	No information available	Yes	26JAN2001	14	100 MG	Tablet	Oral	CHESHIRE PHARM. SYSTEMS	Antivirals, NEC
Rimantadine	55289041714	Rimantadine Hydrochloride	Flumadine	No information available	Yes	10AUG2006	14	100 MG	Tablet	Oral	PD-RX PHARMACEUTICALS INC.	Antivirals, NEC
Rimantadine	55289083214	Rimantadine Hydrochloride	Rimantadine Hcl	No information available	No information available	No information available	14	100 MG	Tablet	Oral	PD-RX PHARMACEUTICALS INC.	Antivirals, NEC
Rimantadine	55887064414	Rimantadine Hydrochloride	Rimantadine Hcl	No information available	Yes	01SEP2008	14	100 MG	Tablet	Oral	DHS, INC.	Antivirals, NEC
Rimantadine	55887064428	Rimantadine Hydrochloride	Rimantadine Hcl	No information available	Yes	01SEP2008	28	100 MG	Tablet	Oral	DHS, INC.	Antivirals, NEC
Rimantadine	60346090314	Rimantadine Hydrochloride	Flumadine	No information available	Yes	13FEB2001	14	100 MG	Tablet	Oral	QUALITY CARE PHARMACEUTICALS	Antivirals, NEC
Rimantadine	63629355201	Rimantadine Hydrochloride	Rimantadine	20NOV2009	No	N/A	30	100 MG	Tablet	Oral	BRYANT RANCH PREPACK	Antivirals, NEC
Rimantadine	66336087910	Rimantadine Hydrochloride	Rimantadine	No information available	Yes	01JUN2014	10	100 MG	Tablet	Oral	DISPENSING SOLUTIONS, INC	Antivirals, NEC
Rimantadine	66336097390	Rimantadine Hydrochloride	Flumadine	No information available	Yes	01JUN2014	90	100 MG	Tablet	Oral	DISPENSING SOLUTIONS, INC	Antivirals, NEC
Rimantadine	68405011026	Rimantadine Hcl;medical Food	Rimantalist	No information available	Yes	04DEC2014	90	30 MG-7 MG; 100 MG	Kit	Oral	PHYSICIAN THERAPEUTICS, LLC	Antivirals, NEC
Amantadine	00403199320	Amantadine Hydrochloride	Symmetrel	No information available	Yes	23JUL1998	20	100 MG	Capsule, Liquid Filled	Oral	COMPUMED PHARMACEUTICALS, INC.	Antivirals, NEC
Zanamivir	00173068101	Zanamivir	Relenza	26JUL1999	No	N/A	20	5 MG/1 Actuation	Disk	Inhalation	GLAXO SMITHKLINE PHARMACEUTICALS	Antivirals, NEC
Zanamivir	16590084020	Zanamivir	Relenza	No information available	Yes	01JUN2014	20	5 MG/1 Actuation	Disk	Inhalation	STAT RX USA	Antivirals, NEC
Zanamivir	54569483000	Zanamivir	Relenza	No information available	Yes	31DEC2018	20	5 MG/1 Actuation	Disk	Inhalation	A-S MEDICATION SOLUTIONS LLC	Antivirals, NEC
Zanamivir	54868437700	Zanamivir	Relenza	No information available	No information available	No information available	20	5 MG/1 Actuation	Disk	Inhalation	PHYSICIANS TOTAL CARE	Antivirals, NEC
Zanamivir	68258303001	Zanamivir	Relenza	No information available	Yes	01JUN2014	20	5 MG/1 Actuation	Disk	Inhalation	DISPENSING SOLUTIONS, INC	Antivirals, NEC

## Sheet: Other_antiviral_PROC
Sub-Category	Code Type	Code	Generic drug name
Zanamivir	HCPCS	G9034	Zanamivir, inhalation powder, administered through inhaler, brand, per 10 mg (for use in a medicare-approved demonstration project)
Peramivir	HCPCS	J2547	Injection, peramivir, 1 mg
Zanamivir	HCPCS	G9018	Zanamivir, inhalation powder, administered through inhaler, per 10 mg (for use in a medicare-approved demonstration project)

## Sheet: HRU
Category	Code Type	Code
Outpatient	CPT	99202
Outpatient	CPT	99203
Outpatient	CPT	99204
Outpatient	CPT	99205
Outpatient	CPT	99211
Outpatient	CPT	99212
Outpatient	CPT	99213
Outpatient	CPT	99214
Outpatient	CPT	99215
ER	CPT	99281
ER	CPT	99282
ER	CPT	99283
ER	CPT	99284
ER	CPT	99285
ER	REVENUE	0450
ER	REVENUE	0451
ER	REVENUE	0452
ER	REVENUE	0456
ER	REVENUE	0459
ER	REVENUE	0981
ER	Type of service code	060
ICU	REVENUE	0200
ICU	REVENUE	0201
ICU	REVENUE	0202
ICU	REVENUE	0203
ICU	REVENUE	0204
ICU	REVENUE	0207
ICU	REVENUE	0208
ICU	REVENUE	0209

## Sheet: CCI
Category	Code Type	Code
AIDS/HIV	ICD9	042
AIDS/HIV	ICD9	0420
AIDS/HIV	ICD9	04200
AIDS/HIV	ICD9	04201
AIDS/HIV	ICD9	04202
AIDS/HIV	ICD9	04203
AIDS/HIV	ICD9	04204
AIDS/HIV	ICD9	04205
AIDS/HIV	ICD9	04206
AIDS/HIV	ICD9	04207
AIDS/HIV	ICD9	04208
AIDS/HIV	ICD9	04209
AIDS/HIV	ICD9	0421
AIDS/HIV	ICD9	04210
AIDS/HIV	ICD9	04211
AIDS/HIV	ICD9	04212
AIDS/HIV	ICD9	04213
AIDS/HIV	ICD9	04214
AIDS/HIV	ICD9	04215
AIDS/HIV	ICD9	04216
AIDS/HIV	ICD9	04217
AIDS/HIV	ICD9	04218
AIDS/HIV	ICD9	04219
AIDS/HIV	ICD9	0422
AIDS/HIV	ICD9	04220
AIDS/HIV	ICD9	04221
AIDS/HIV	ICD9	04222
AIDS/HIV	ICD9	04223
AIDS/HIV	ICD9	04224
AIDS/HIV	ICD9	04225
AIDS/HIV	ICD9	04226
AIDS/HIV	ICD9	04227
AIDS/HIV	ICD9	04228
AIDS/HIV	ICD9	04229
AIDS/HIV	ICD9	0423
AIDS/HIV	ICD9	04230
AIDS/HIV	ICD9	04231
AIDS/HIV	ICD9	04232
AIDS/HIV	ICD9	04233
AIDS/HIV	ICD9	04234
AIDS/HIV	ICD9	04235
AIDS/HIV	ICD9	04236
AIDS/HIV	ICD9	04237
AIDS/HIV	ICD9	04238
AIDS/HIV	ICD9	04239
AIDS/HIV	ICD9	0424
AIDS/HIV	ICD9	04240
AIDS/HIV	ICD9	04241
AIDS/HIV	ICD9	04242
AIDS/HIV	ICD9	04243
AIDS/HIV	ICD9	04244
AIDS/HIV	ICD9	04245
AIDS/HIV	ICD9	04246
AIDS/HIV	ICD9	04247
AIDS/HIV	ICD9	04248
AIDS/HIV	ICD9	04249
AIDS/HIV	ICD9	0425
AIDS/HIV	ICD9	04250
AIDS/HIV	ICD9	04251
AIDS/HIV	ICD9	04252
AIDS/HIV	ICD9	04253
AIDS/HIV	ICD9	04254
AIDS/HIV	ICD9	04255
AIDS/HIV	ICD9	04256
AIDS/HIV	ICD9	04257
AIDS/HIV	ICD9	04258
AIDS/HIV	ICD9	04259
AIDS/HIV	ICD9	0426
AIDS/HIV	ICD9	04260
AIDS/HIV	ICD9	04261
AIDS/HIV	ICD9	04262
AIDS/HIV	ICD9	04263
AIDS/HIV	ICD9	04264
AIDS/HIV	ICD9	04265
AIDS/HIV	ICD9	04266
AIDS/HIV	ICD9	04267
AIDS/HIV	ICD9	04268
AIDS/HIV	ICD9	04269
AIDS/HIV	ICD9	0427
AIDS/HIV	ICD9	04270
AIDS/HIV	ICD9	04271
AIDS/HIV	ICD9	04272
AIDS/HIV	ICD9	04273
AIDS/HIV	ICD9	04274
AIDS/HIV	ICD9	04275
AIDS/HIV	ICD9	04276
AIDS/HIV	ICD9	04277
AIDS/HIV	ICD9	04278
AIDS/HIV	ICD9	04279
AIDS/HIV	ICD9	0428
AIDS/HIV	ICD9	04280
AIDS/HIV	ICD9	04281
AIDS/HIV	ICD9	04282
AIDS/HIV	ICD9	04283
AIDS/HIV	ICD9	04284
AIDS/HIV	ICD9	04285
AIDS/HIV	ICD9	04286
AIDS/HIV	ICD9	04287
AIDS/HIV	ICD9	04288
AIDS/HIV	ICD9	04289
AIDS/HIV	ICD9	0429
AIDS/HIV	ICD9	04290
AIDS/HIV	ICD9	04291
AIDS/HIV	ICD9	04292
AIDS/HIV	ICD9	04293
AIDS/HIV	ICD9	04294
AIDS/HIV	ICD9	04295
AIDS/HIV	ICD9	04296
AIDS/HIV	ICD9	04297
AIDS/HIV	ICD9	04298
AIDS/HIV	ICD9	04299
AIDS/HIV	ICD9	043
AIDS/HIV	ICD9	0430
AIDS/HIV	ICD9	04300
AIDS/HIV	ICD9	04301
AIDS/HIV	ICD9	04302
AIDS/HIV	ICD9	04303
AIDS/HIV	ICD9	04304
AIDS/HIV	ICD9	04305
AIDS/HIV	ICD9	04306
AIDS/HIV	ICD9	04307
AIDS/HIV	ICD9	04308
AIDS/HIV	ICD9	04309
AIDS/HIV	ICD9	0431
AIDS/HIV	ICD9	04310
AIDS/HIV	ICD9	04311
AIDS/HIV	ICD9	04312
AIDS/HIV	ICD9	04313
AIDS/HIV	ICD9	04314
AIDS/HIV	ICD9	04315
AIDS/HIV	ICD9	04316
AIDS/HIV	ICD9	04317
AIDS/HIV	ICD9	04318
AIDS/HIV	ICD9	04319
AIDS/HIV	ICD9	0432
AIDS/HIV	ICD9	04320
AIDS/HIV	ICD9	04321
AIDS/HIV	ICD9	04322
AIDS/HIV	ICD9	04323
AIDS/HIV	ICD9	04324
AIDS/HIV	ICD9	04325
AIDS/HIV	ICD9	04326
AIDS/HIV	ICD9	04327
AIDS/HIV	ICD9	04328
AIDS/HIV	ICD9	04329
AIDS/HIV	ICD9	0433
AIDS/HIV	ICD9	04330
AIDS/HIV	ICD9	04331
AIDS/HIV	ICD9	04332
AIDS/HIV	ICD9	04333
AIDS/HIV	ICD9	04334
AIDS/HIV	ICD9	04335
AIDS/HIV	ICD9	04336
AIDS/HIV	ICD9	04337
AIDS/HIV	ICD9	04338
AIDS/HIV	ICD9	04339
AIDS/HIV	ICD9	0434
AIDS/HIV	ICD9	04340
AIDS/HIV	ICD9	04341
AIDS/HIV	ICD9	04342
AIDS/HIV	ICD9	04343
AIDS/HIV	ICD9	04344
AIDS/HIV	ICD9	04345
AIDS/HIV	ICD9	04346
AIDS/HIV	ICD9	04347
AIDS/HIV	ICD9	04348
AIDS/HIV	ICD9	04349
AIDS/HIV	ICD9	0435
AIDS/HIV	ICD9	04350
AIDS/HIV	ICD9	04351
AIDS/HIV	ICD9	04352
AIDS/HIV	ICD9	04353
AIDS/HIV	ICD9	04354
AIDS/HIV	ICD9	04355
AIDS/HIV	ICD9	04356
AIDS/HIV	ICD9	04357
AIDS/HIV	ICD9	04358
AIDS/HIV	ICD9	04359
AIDS/HIV	ICD9	0436
AIDS/HIV	ICD9	04360
AIDS/HIV	ICD9	04361
AIDS/HIV	ICD9	04362
AIDS/HIV	ICD9	04363
AIDS/HIV	ICD9	04364
AIDS/HIV	ICD9	04365
AIDS/HIV	ICD9	04366
AIDS/HIV	ICD9	04367
AIDS/HIV	ICD9	04368
AIDS/HIV	ICD9	04369
AIDS/HIV	ICD9	0437
AIDS/HIV	ICD9	04370
AIDS/HIV	ICD9	04371
AIDS/HIV	ICD9	04372
AIDS/HIV	ICD9	04373
AIDS/HIV	ICD9	04374
AIDS/HIV	ICD9	04375
AIDS/HIV	ICD9	04376
AIDS/HIV	ICD9	04377
AIDS/HIV	ICD9	04378
AIDS/HIV	ICD9	04379
AIDS/HIV	ICD9	0438
AIDS/HIV	ICD9	04380
AIDS/HIV	ICD9	04381
AIDS/HIV	ICD9	04382
AIDS/HIV	ICD9	04383
AIDS/HIV	ICD9	04384
AIDS/HIV	ICD9	04385
AIDS/HIV	ICD9	04386
AIDS/HIV	ICD9	04387
AIDS/HIV	ICD9	04388
AIDS/HIV	ICD9	04389
AIDS/HIV	ICD9	0439
AIDS/HIV	ICD9	04390
AIDS/HIV	ICD9	04391
AIDS/HIV	ICD9	04392
AIDS/HIV	ICD9	04393
AIDS/HIV	ICD9	04394
AIDS/HIV	ICD9	04395
AIDS/HIV	ICD9	04396
AIDS/HIV	ICD9	04397
AIDS/HIV	ICD9	04398
AIDS/HIV	ICD9	04399
AIDS/HIV	ICD9	044
AIDS/HIV	ICD9	0440
AIDS/HIV	ICD9	04400
AIDS/HIV	ICD9	04401
AIDS/HIV	ICD9	04402
AIDS/HIV	ICD9	04403
AIDS/HIV	ICD9	04404
AIDS/HIV	ICD9	04405
AIDS/HIV	ICD9	04406
AIDS/HIV	ICD9	04407
AIDS/HIV	ICD9	04408
AIDS/HIV	ICD9	04409
AIDS/HIV	ICD9	0441
AIDS/HIV	ICD9	04410
AIDS/HIV	ICD9	04411
AIDS/HIV	ICD9	04412
AIDS/HIV	ICD9	04413
AIDS/HIV	ICD9	04414
AIDS/HIV	ICD9	04415
AIDS/HIV	ICD9	04416
AIDS/HIV	ICD9	04417
AIDS/HIV	ICD9	04418
AIDS/HIV	ICD9	04419
AIDS/HIV	ICD9	0442
AIDS/HIV	ICD9	04420
AIDS/HIV	ICD9	04421
AIDS/HIV	ICD9	04422
AIDS/HIV	ICD9	04423
AIDS/HIV	ICD9	04424
AIDS/HIV	ICD9	04425
AIDS/HIV	ICD9	04426
AIDS/HIV	ICD9	04427
AIDS/HIV	ICD9	04428
AIDS/HIV	ICD9	04429
AIDS/HIV	ICD9	0443
AIDS/HIV	ICD9	04430
AIDS/HIV	ICD9	04431
AIDS/HIV	ICD9	04432
AIDS/HIV	ICD9	04433
AIDS/HIV	ICD9	04434
AIDS/HIV	ICD9	04435
AIDS/HIV	ICD9	04436
AIDS/HIV	ICD9	04437
AIDS/HIV	ICD9	04438
AIDS/HIV	ICD9	04439
AIDS/HIV	ICD9	0444
AIDS/HIV	ICD9	04440
AIDS/HIV	ICD9	04441
AIDS/HIV	ICD9	04442
AIDS/HIV	ICD9	04443
AIDS/HIV	ICD9	04444
AIDS/HIV	ICD9	04445
AIDS/HIV	ICD9	04446
AIDS/HIV	ICD9	04447
AIDS/HIV	ICD9	04448
AIDS/HIV	ICD9	04449
AIDS/HIV	ICD9	0445
AIDS/HIV	ICD9	04450
AIDS/HIV	ICD9	04451
AIDS/HIV	ICD9	04452
AIDS/HIV	ICD9	04453
AIDS/HIV	ICD9	04454
AIDS/HIV	ICD9	04455
AIDS/HIV	ICD9	04456
AIDS/HIV	ICD9	04457
AIDS/HIV	ICD9	04458
AIDS/HIV	ICD9	04459
AIDS/HIV	ICD9	0446
AIDS/HIV	ICD9	04460
AIDS/HIV	ICD9	04461
AIDS/HIV	ICD9	04462
AIDS/HIV	ICD9	04463
AIDS/HIV	ICD9	04464
AIDS/HIV	ICD9	04465
AIDS/HIV	ICD9	04466
AIDS/HIV	ICD9	04467
AIDS/HIV	ICD9	04468
AIDS/HIV	ICD9	04469
AIDS/HIV	ICD9	0447
AIDS/HIV	ICD9	04470
AIDS/HIV	ICD9	04471
AIDS/HIV	ICD9	04472
AIDS/HIV	ICD9	04473
AIDS/HIV	ICD9	04474
AIDS/HIV	ICD9	04475
AIDS/HIV	ICD9	04476
AIDS/HIV	ICD9	04477
AIDS/HIV	ICD9	04478
AIDS/HIV	ICD9	04479
AIDS/HIV	ICD9	0448
AIDS/HIV	ICD9	04480
AIDS/HIV	ICD9	04481
AIDS/HIV	ICD9	04482
AIDS/HIV	ICD9	04483
AIDS/HIV	ICD9	04484
AIDS/HIV	ICD9	04485
AIDS/HIV	ICD9	04486
AIDS/HIV	ICD9	04487
AIDS/HIV	ICD9	04488
AIDS/HIV	ICD9	04489
AIDS/HIV	ICD9	0449
AIDS/HIV	ICD9	04490
AIDS/HIV	ICD9	04491
AIDS/HIV	ICD9	04492
AIDS/HIV	ICD9	04493
AIDS/HIV	ICD9	04494
AIDS/HIV	ICD9	04495
AIDS/HIV	ICD9	04496
AIDS/HIV	ICD9	04497
AIDS/HIV	ICD9	04498
AIDS/HIV	ICD9	04499
AIDS/HIV	ICD10	B20
AIDS/HIV	ICD10	O987
AIDS/HIV	ICD10	O9871
AIDS/HIV	ICD10	O98711
AIDS/HIV	ICD10	O98712
AIDS/HIV	ICD10	O98713
AIDS/HIV	ICD10	O98719
AIDS/HIV	ICD10	O9872
AIDS/HIV	ICD10	O9873
Cancer	ICD9	14
Cancer	ICD9	140
Cancer	ICD9	1400
Cancer	ICD9	14000
Cancer	ICD9	14001
Cancer	ICD9	14002
Cancer	ICD9	14003
Cancer	ICD9	14004
Cancer	ICD9	14005
Cancer	ICD9	14006
Cancer	ICD9	14007
Cancer	ICD9	14008
Cancer	ICD9	14009
Cancer	ICD9	1401
Cancer	ICD9	14010
Cancer	ICD9	14011
Cancer	ICD9	14012
Cancer	ICD9	14013
Cancer	ICD9	14014
Cancer	ICD9	14015
Cancer	ICD9	14016
Cancer	ICD9	14017
Cancer	ICD9	14018
Cancer	ICD9	14019
Cancer	ICD9	1402
Cancer	ICD9	14020
Cancer	ICD9	14021
Cancer	ICD9	14022
Cancer	ICD9	14023
Cancer	ICD9	14024
Cancer	ICD9	14025
Cancer	ICD9	14026
Cancer	ICD9	14027
Cancer	ICD9	14028
Cancer	ICD9	14029
Cancer	ICD9	1403
Cancer	ICD9	14030
Cancer	ICD9	14031
Cancer	ICD9	14032
Cancer	ICD9	14033
Cancer	ICD9	14034
Cancer	ICD9	14035
Cancer	ICD9	14036
Cancer	ICD9	14037
Cancer	ICD9	14038
Cancer	ICD9	14039
Cancer	ICD9	1404
Cancer	ICD9	14040
Cancer	ICD9	14041
Cancer	ICD9	14042
Cancer	ICD9	14043
Cancer	ICD9	14044
Cancer	ICD9	14045
Cancer	ICD9	14046
Cancer	ICD9	14047
Cancer	ICD9	14048
Cancer	ICD9	14049
Cancer	ICD9	1405
Cancer	ICD9	14050
Cancer	ICD9	14051
Cancer	ICD9	14052
Cancer	ICD9	14053
Cancer	ICD9	14054
Cancer	ICD9	14055
Cancer	ICD9	14056
Cancer	ICD9	14057
Cancer	ICD9	14058
Cancer	ICD9	14059
Cancer	ICD9	1406
Cancer	ICD9	14060
Cancer	ICD9	14061
Cancer	ICD9	14062
Cancer	ICD9	14063
Cancer	ICD9	14064
Cancer	ICD9	14065
Cancer	ICD9	14066
Cancer	ICD9	14067
Cancer	ICD9	14068
Cancer	ICD9	14069
Cancer	ICD9	1407
Cancer	ICD9	14070
Cancer	ICD9	14071
Cancer	ICD9	14072
Cancer	ICD9	14073
Cancer	ICD9	14074
Cancer	ICD9	14075
Cancer	ICD9	14076
Cancer	ICD9	14077
Cancer	ICD9	14078
Cancer	ICD9	14079
Cancer	ICD9	1408
Cancer	ICD9	14080
Cancer	ICD9	14081
Cancer	ICD9	14082
Cancer	ICD9	14083
Cancer	ICD9	14084
Cancer	ICD9	14085
Cancer	ICD9	14086
Cancer	ICD9	14087
Cancer	ICD9	14088
Cancer	ICD9	14089
Cancer	ICD9	1409
Cancer	ICD9	14090
Cancer	ICD9	14091
Cancer	ICD9	14092
Cancer	ICD9	14093
Cancer	ICD9	14094
Cancer	ICD9	14095
Cancer	ICD9	14096
Cancer	ICD9	14097
Cancer	ICD9	14098
Cancer	ICD9	14099
Cancer	ICD9	141
Cancer	ICD9	1410
Cancer	ICD9	14100
Cancer	ICD9	14101
Cancer	ICD9	14102
Cancer	ICD9	14103
Cancer	ICD9	14104
Cancer	ICD9	14105
Cancer	ICD9	14106
Cancer	ICD9	14107
Cancer	ICD9	14108
Cancer	ICD9	14109
Cancer	ICD9	1411
Cancer	ICD9	14110
Cancer	ICD9	14111
Cancer	ICD9	14112
Cancer	ICD9	14113
Cancer	ICD9	14114
Cancer	ICD9	14115
Cancer	ICD9	14116
Cancer	ICD9	14117
Cancer	ICD9	14118
Cancer	ICD9	14119
Cancer	ICD9	1412
Cancer	ICD9	14120
Cancer	ICD9	14121
Cancer	ICD9	14122
Cancer	ICD9	14123
Cancer	ICD9	14124
Cancer	ICD9	14125
Cancer	ICD9	14126
Cancer	ICD9	14127
Cancer	ICD9	14128
Cancer	ICD9	14129
Cancer	ICD9	1413
Cancer	ICD9	14130
Cancer	ICD9	14131
Cancer	ICD9	14132
Cancer	ICD9	14133
Cancer	ICD9	14134
Cancer	ICD9	14135
Cancer	ICD9	14136
Cancer	ICD9	14137
Cancer	ICD9	14138
Cancer	ICD9	14139
Cancer	ICD9	1414
Cancer	ICD9	14140
Cancer	ICD9	14141
Cancer	ICD9	14142
Cancer	ICD9	14143
Cancer	ICD9	14144
Cancer	ICD9	14145
Cancer	ICD9	14146
Cancer	ICD9	14147
Cancer	ICD9	14148
Cancer	ICD9	14149
Cancer	ICD9	1415
Cancer	ICD9	14150
Cancer	ICD9	14151
Cancer	ICD9	14152
Cancer	ICD9	14153
Cancer	ICD9	14154
Cancer	ICD9	14155
Cancer	ICD9	14156
Cancer	ICD9	14157
Cancer	ICD9	14158
Cancer	ICD9	14159
Cancer	ICD9	1416
Cancer	ICD9	14160
Cancer	ICD9	14161
Cancer	ICD9	14162
Cancer	ICD9	14163
Cancer	ICD9	14164
Cancer	ICD9	14165
Cancer	ICD9	14166
Cancer	ICD9	14167
Cancer	ICD9	14168
Cancer	ICD9	14169
Cancer	ICD9	1417
Cancer	ICD9	14170
Cancer	ICD9	14171
Cancer	ICD9	14172
Cancer	ICD9	14173
Cancer	ICD9	14174
Cancer	ICD9	14175
Cancer	ICD9	14176
Cancer	ICD9	14177
Cancer	ICD9	14178
Cancer	ICD9	14179
Cancer	ICD9	1418
Cancer	ICD9	14180
Cancer	ICD9	14181
Cancer	ICD9	14182
Cancer	ICD9	14183
Cancer	ICD9	14184
Cancer	ICD9	14185
Cancer	ICD9	14186
Cancer	ICD9	14187
Cancer	ICD9	14188
Cancer	ICD9	14189
Cancer	ICD9	1419
Cancer	ICD9	14190
Cancer	ICD9	14191
Cancer	ICD9	14192
Cancer	ICD9	14193
Cancer	ICD9	14194
Cancer	ICD9	14195
Cancer	ICD9	14196
Cancer	ICD9	14197
Cancer	ICD9	14198
Cancer	ICD9	14199
Cancer	ICD9	142
Cancer	ICD9	1420
Cancer	ICD9	14200
Cancer	ICD9	14201
Cancer	ICD9	14202
Cancer	ICD9	14203
Cancer	ICD9	14204
Cancer	ICD9	14205
Cancer	ICD9	14206
Cancer	ICD9	14207
Cancer	ICD9	14208
Cancer	ICD9	14209
Cancer	ICD9	1421
Cancer	ICD9	14210
Cancer	ICD9	14211
Cancer	ICD9	14212
Cancer	ICD9	14213
Cancer	ICD9	14214
Cancer	ICD9	14215
Cancer	ICD9	14216
Cancer	ICD9	14217
Cancer	ICD9	14218
Cancer	ICD9	14219
Cancer	ICD9	1422
Cancer	ICD9	14220
Cancer	ICD9	14221
Cancer	ICD9	14222
Cancer	ICD9	14223
Cancer	ICD9	14224
Cancer	ICD9	14225
Cancer	ICD9	14226
Cancer	ICD9	14227
Cancer	ICD9	14228
Cancer	ICD9	14229
Cancer	ICD9	1423
Cancer	ICD9	14230
Cancer	ICD9	14231
Cancer	ICD9	14232
Cancer	ICD9	14233
Cancer	ICD9	14234
Cancer	ICD9	14235
Cancer	ICD9	14236
Cancer	ICD9	14237
Cancer	ICD9	14238
Cancer	ICD9	14239
Cancer	ICD9	1424
Cancer	ICD9	14240
Cancer	ICD9	14241
Cancer	ICD9	14242
Cancer	ICD9	14243
Cancer	ICD9	14244
Cancer	ICD9	14245
Cancer	ICD9	14246
Cancer	ICD9	14247
Cancer	ICD9	14248
Cancer	ICD9	14249
Cancer	ICD9	1425
Cancer	ICD9	14250
Cancer	ICD9	14251
Cancer	ICD9	14252
Cancer	ICD9	14253
Cancer	ICD9	14254
Cancer	ICD9	14255
Cancer	ICD9	14256
Cancer	ICD9	14257
Cancer	ICD9	14258
Cancer	ICD9	14259
Cancer	ICD9	1426
Cancer	ICD9	14260
Cancer	ICD9	14261
Cancer	ICD9	14262
Cancer	ICD9	14263
Cancer	ICD9	14264
Cancer	ICD9	14265
Cancer	ICD9	14266
Cancer	ICD9	14267
Cancer	ICD9	14268
Cancer	ICD9	14269
Cancer	ICD9	1427
Cancer	ICD9	14270
Cancer	ICD9	14271
Cancer	ICD9	14272
Cancer	ICD9	14273
Cancer	ICD9	14274
Cancer	ICD9	14275
Cancer	ICD9	14276
Cancer	ICD9	14277
Cancer	ICD9	14278
Cancer	ICD9	14279
Cancer	ICD9	1428
Cancer	ICD9	14280
Cancer	ICD9	14281
Cancer	ICD9	14282
Cancer	ICD9	14283
Cancer	ICD9	14284
Cancer	ICD9	14285
Cancer	ICD9	14286
Cancer	ICD9	14287
Cancer	ICD9	14288
Cancer	ICD9	14289
Cancer	ICD9	1429
Cancer	ICD9	14290
Cancer	ICD9	14291
Cancer	ICD9	14292
Cancer	ICD9	14293
Cancer	ICD9	14294
Cancer	ICD9	14295
Cancer	ICD9	14296
Cancer	ICD9	14297
Cancer	ICD9	14298
Cancer	ICD9	14299
Cancer	ICD9	143
Cancer	ICD9	1430
Cancer	ICD9	14300
Cancer	ICD9	14301
Cancer	ICD9	14302
Cancer	ICD9	14303
Cancer	ICD9	14304
Cancer	ICD9	14305
Cancer	ICD9	14306
Cancer	ICD9	14307
Cancer	ICD9	14308
Cancer	ICD9	14309
Cancer	ICD9	1431
Cancer	ICD9	14310
Cancer	ICD9	14311
Cancer	ICD9	14312
Cancer	ICD9	14313
Cancer	ICD9	14314
Cancer	ICD9	14315
Cancer	ICD9	14316
Cancer	ICD9	14317
Cancer	ICD9	14318
Cancer	ICD9	14319
Cancer	ICD9	1432
Cancer	ICD9	14320
Cancer	ICD9	14321
Cancer	ICD9	14322
Cancer	ICD9	14323
Cancer	ICD9	14324
Cancer	ICD9	14325
Cancer	ICD9	14326
Cancer	ICD9	14327
Cancer	ICD9	14328
Cancer	ICD9	14329
Cancer	ICD9	1433
Cancer	ICD9	14330
Cancer	ICD9	14331
Cancer	ICD9	14332
Cancer	ICD9	14333
Cancer	ICD9	14334
Cancer	ICD9	14335
Cancer	ICD9	14336
Cancer	ICD9	14337
Cancer	ICD9	14338
Cancer	ICD9	14339
Cancer	ICD9	1434
Cancer	ICD9	14340
Cancer	ICD9	14341
Cancer	ICD9	14342
Cancer	ICD9	14343
Cancer	ICD9	14344
Cancer	ICD9	14345
Cancer	ICD9	14346
Cancer	ICD9	14347
Cancer	ICD9	14348
Cancer	ICD9	14349
Cancer	ICD9	1435
Cancer	ICD9	14350
Cancer	ICD9	14351
Cancer	ICD9	14352
Cancer	ICD9	14353
Cancer	ICD9	14354
Cancer	ICD9	14355
Cancer	ICD9	14356
Cancer	ICD9	14357
Cancer	ICD9	14358
Cancer	ICD9	14359
Cancer	ICD9	1436
Cancer	ICD9	14360
Cancer	ICD9	14361
Cancer	ICD9	14362
Cancer	ICD9	14363
Cancer	ICD9	14364
Cancer	ICD9	14365
Cancer	ICD9	14366
Cancer	ICD9	14367
Cancer	ICD9	14368
Cancer	ICD9	14369
Cancer	ICD9	1437
Cancer	ICD9	14370
Cancer	ICD9	14371
Cancer	ICD9	14372
Cancer	ICD9	14373
Cancer	ICD9	14374
Cancer	ICD9	14375
Cancer	ICD9	14376
Cancer	ICD9	14377
Cancer	ICD9	14378
Cancer	ICD9	14379
Cancer	ICD9	1438
Cancer	ICD9	14380
Cancer	ICD9	14381
Cancer	ICD9	14382
Cancer	ICD9	14383
Cancer	ICD9	14384
Cancer	ICD9	14385
Cancer	ICD9	14386
Cancer	ICD9	14387
Cancer	ICD9	14388
Cancer	ICD9	14389
Cancer	ICD9	1439
Cancer	ICD9	14390
Cancer	ICD9	14391
Cancer	ICD9	14392
Cancer	ICD9	14393
Cancer	ICD9	14394
Cancer	ICD9	14395
Cancer	ICD9	14396
Cancer	ICD9	14397
Cancer	ICD9	14398
Cancer	ICD9	14399
Cancer	ICD9	144
Cancer	ICD9	1440
Cancer	ICD9	14400
Cancer	ICD9	14401
Cancer	ICD9	14402
Cancer	ICD9	14403
Cancer	ICD9	14404
Cancer	ICD9	14405
Cancer	ICD9	14406
Cancer	ICD9	14407
Cancer	ICD9	14408
Cancer	ICD9	14409
Cancer	ICD9	1441
Cancer	ICD9	14410
Cancer	ICD9	14411
Cancer	ICD9	14412
Cancer	ICD9	14413
Cancer	ICD9	14414
Cancer	ICD9	14415
Cancer	ICD9	14416
Cancer	ICD9	14417
Cancer	ICD9	14418
Cancer	ICD9	14419
Cancer	ICD9	1442
Cancer	ICD9	14420
Cancer	ICD9	14421
Cancer	ICD9	14422
Cancer	ICD9	14423
Cancer	ICD9	14424
Cancer	ICD9	14425
Cancer	ICD9	14426
Cancer	ICD9	14427
Cancer	ICD9	14428
Cancer	ICD9	14429
Cancer	ICD9	1443
Cancer	ICD9	14430
Cancer	ICD9	14431
Cancer	ICD9	14432
Cancer	ICD9	14433
Cancer	ICD9	14434
Cancer	ICD9	14435
Cancer	ICD9	14436
Cancer	ICD9	14437
Cancer	ICD9	14438
Cancer	ICD9	14439
Cancer	ICD9	1444
Cancer	ICD9	14440
Cancer	ICD9	14441
Cancer	ICD9	14442
Cancer	ICD9	14443
Cancer	ICD9	14444
Cancer	ICD9	14445
Cancer	ICD9	14446
Cancer	ICD9	14447
Cancer	ICD9	14448
Cancer	ICD9	14449
Cancer	ICD9	1445
Cancer	ICD9	14450
Cancer	ICD9	14451
Cancer	ICD9	14452
Cancer	ICD9	14453
Cancer	ICD9	14454
Cancer	ICD9	14455
Cancer	ICD9	14456
Cancer	ICD9	14457
Cancer	ICD9	14458
Cancer	ICD9	14459
Cancer	ICD9	1446
Cancer	ICD9	14460
Cancer	ICD9	14461
Cancer	ICD9	14462
Cancer	ICD9	14463
Cancer	ICD9	14464
Cancer	ICD9	14465
Cancer	ICD9	14466
Cancer	ICD9	14467
Cancer	ICD9	14468
Cancer	ICD9	14469
Cancer	ICD9	1447
Cancer	ICD9	14470
Cancer	ICD9	14471
Cancer	ICD9	14472
Cancer	ICD9	14473
Cancer	ICD9	14474
Cancer	ICD9	14475
Cancer	ICD9	14476
Cancer	ICD9	14477
Cancer	ICD9	14478
Cancer	ICD9	14479
Cancer	ICD9	1448
Cancer	ICD9	14480
Cancer	ICD9	14481
Cancer	ICD9	14482
Cancer	ICD9	14483
Cancer	ICD9	14484
Cancer	ICD9	14485
Cancer	ICD9	14486
Cancer	ICD9	14487
Cancer	ICD9	14488
Cancer	ICD9	14489
Cancer	ICD9	1449
Cancer	ICD9	14490
Cancer	ICD9	14491
Cancer	ICD9	14492
Cancer	ICD9	14493
Cancer	ICD9	14494
Cancer	ICD9	14495
Cancer	ICD9	14496
Cancer	ICD9	14497
Cancer	ICD9	14498
Cancer	ICD9	14499
Cancer	ICD9	145
Cancer	ICD9	1450
Cancer	ICD9	14500
Cancer	ICD9	14501
Cancer	ICD9	14502
Cancer	ICD9	14503
Cancer	ICD9	14504
Cancer	ICD9	14505
Cancer	ICD9	14506
Cancer	ICD9	14507
Cancer	ICD9	14508
Cancer	ICD9	14509
Cancer	ICD9	1451
Cancer	ICD9	14510
Cancer	ICD9	14511
Cancer	ICD9	14512
Cancer	ICD9	14513
Cancer	ICD9	14514
Cancer	ICD9	14515
Cancer	ICD9	14516
Cancer	ICD9	14517
Cancer	ICD9	14518
Cancer	ICD9	14519
Cancer	ICD9	1452
Cancer	ICD9	14520
Cancer	ICD9	14521
Cancer	ICD9	14522
Cancer	ICD9	14523
Cancer	ICD9	14524
Cancer	ICD9	14525
Cancer	ICD9	14526
Cancer	ICD9	14527
Cancer	ICD9	14528
Cancer	ICD9	14529
Cancer	ICD9	1453
Cancer	ICD9	14530
Cancer	ICD9	14531
Cancer	ICD9	14532
Cancer	ICD9	14533
Cancer	ICD9	14534
Cancer	ICD9	14535
Cancer	ICD9	14536
Cancer	ICD9	14537
Cancer	ICD9	14538
Cancer	ICD9	14539
Cancer	ICD9	1454
Cancer	ICD9	14540
Cancer	ICD9	14541
Cancer	ICD9	14542
Cancer	ICD9	14543
Cancer	ICD9	14544
Cancer	ICD9	14545
Cancer	ICD9	14546
Cancer	ICD9	14547
Cancer	ICD9	14548
Cancer	ICD9	14549
Cancer	ICD9	1455
Cancer	ICD9	14550
Cancer	ICD9	14551
Cancer	ICD9	14552
Cancer	ICD9	14553
Cancer	ICD9	14554
Cancer	ICD9	14555
Cancer	ICD9	14556
Cancer	ICD9	14557
Cancer	ICD9	14558
Cancer	ICD9	14559
Cancer	ICD9	1456
Cancer	ICD9	14560
Cancer	ICD9	14561
Cancer	ICD9	14562
Cancer	ICD9	14563
Cancer	ICD9	14564
Cancer	ICD9	14565
Cancer	ICD9	14566
Cancer	ICD9	14567
Cancer	ICD9	14568
Cancer	ICD9	14569
Cancer	ICD9	1457
Cancer	ICD9	14570
Cancer	ICD9	14571
Cancer	ICD9	14572
Cancer	ICD9	14573
Cancer	ICD9	14574
Cancer	ICD9	14575
Cancer	ICD9	14576
Cancer	ICD9	14577
Cancer	ICD9	14578
Cancer	ICD9	14579
Cancer	ICD9	1458
Cancer	ICD9	14580
Cancer	ICD9	14581
Cancer	ICD9	14582
Cancer	ICD9	14583
Cancer	ICD9	14584
Cancer	ICD9	14585
Cancer	ICD9	14586
Cancer	ICD9	14587
Cancer	ICD9	14588
Cancer	ICD9	14589
Cancer	ICD9	1459
Cancer	ICD9	14590
Cancer	ICD9	14591
Cancer	ICD9	14592
Cancer	ICD9	14593
Cancer	ICD9	14594
Cancer	ICD9	14595
Cancer	ICD9	14596
Cancer	ICD9	14597
Cancer	ICD9	14598
Cancer	ICD9	14599
Cancer	ICD9	146
Cancer	ICD9	1460
Cancer	ICD9	14600
Cancer	ICD9	14601
Cancer	ICD9	14602
Cancer	ICD9	14603
Cancer	ICD9	14604
Cancer	ICD9	14605
Cancer	ICD9	14606
Cancer	ICD9	14607
Cancer	ICD9	14608
Cancer	ICD9	14609
Cancer	ICD9	1461
Cancer	ICD9	14610
Cancer	ICD9	14611
Cancer	ICD9	14612
Cancer	ICD9	14613
Cancer	ICD9	14614
Cancer	ICD9	14615
Cancer	ICD9	14616
Cancer	ICD9	14617
Cancer	ICD9	14618
Cancer	ICD9	14619
Cancer	ICD9	1462
Cancer	ICD9	14620
Cancer	ICD9	14621
Cancer	ICD9	14622
Cancer	ICD9	14623
Cancer	ICD9	14624
Cancer	ICD9	14625
Cancer	ICD9	14626
Cancer	ICD9	14627
Cancer	ICD9	14628
Cancer	ICD9	14629
Cancer	ICD9	1463
Cancer	ICD9	14630
Cancer	ICD9	14631
Cancer	ICD9	14632
Cancer	ICD9	14633
Cancer	ICD9	14634
Cancer	ICD9	14635
Cancer	ICD9	14636
Cancer	ICD9	14637
Cancer	ICD9	14638
Cancer	ICD9	14639
Cancer	ICD9	1464
Cancer	ICD9	14640
Cancer	ICD9	14641
Cancer	ICD9	14642
Cancer	ICD9	14643
Cancer	ICD9	14644
Cancer	ICD9	14645
Cancer	ICD9	14646
Cancer	ICD9	14647
Cancer	ICD9	14648
Cancer	ICD9	14649
Cancer	ICD9	1465
Cancer	ICD9	14650
Cancer	ICD9	14651
Cancer	ICD9	14652
Cancer	ICD9	14653
Cancer	ICD9	14654
Cancer	ICD9	14655
Cancer	ICD9	14656
Cancer	ICD9	14657
Cancer	ICD9	14658
Cancer	ICD9	14659
Cancer	ICD9	1466
Cancer	ICD9	14660
Cancer	ICD9	14661
Cancer	ICD9	14662
Cancer	ICD9	14663
Cancer	ICD9	14664
Cancer	ICD9	14665
Cancer	ICD9	14666
Cancer	ICD9	14667
Cancer	ICD9	14668
Cancer	ICD9	14669
Cancer	ICD9	1467
Cancer	ICD9	14670
Cancer	ICD9	14671
Cancer	ICD9	14672
Cancer	ICD9	14673
Cancer	ICD9	14674
Cancer	ICD9	14675
Cancer	ICD9	14676
Cancer	ICD9	14677
Cancer	ICD9	14678
Cancer	ICD9	14679
Cancer	ICD9	1468
Cancer	ICD9	14680
Cancer	ICD9	14681
Cancer	ICD9	14682
Cancer	ICD9	14683
Cancer	ICD9	14684
Cancer	ICD9	14685
Cancer	ICD9	14686
Cancer	ICD9	14687
Cancer	ICD9	14688
Cancer	ICD9	14689
Cancer	ICD9	1469
Cancer	ICD9	14690
Cancer	ICD9	14691
Cancer	ICD9	14692
Cancer	ICD9	14693
Cancer	ICD9	14694
Cancer	ICD9	14695
Cancer	ICD9	14696
Cancer	ICD9	14697
Cancer	ICD9	14698
Cancer	ICD9	14699
Cancer	ICD9	147
Cancer	ICD9	1470
Cancer	ICD9	14700
Cancer	ICD9	14701
Cancer	ICD9	14702
Cancer	ICD9	14703
Cancer	ICD9	14704
Cancer	ICD9	14705
Cancer	ICD9	14706
Cancer	ICD9	14707
Cancer	ICD9	14708
Cancer	ICD9	14709
Cancer	ICD9	1471
Cancer	ICD9	14710
Cancer	ICD9	14711
Cancer	ICD9	14712
Cancer	ICD9	14713
Cancer	ICD9	14714
Cancer	ICD9	14715
Cancer	ICD9	14716
Cancer	ICD9	14717
Cancer	ICD9	14718
Cancer	ICD9	14719
Cancer	ICD9	1472
Cancer	ICD9	14720
Cancer	ICD9	14721
Cancer	ICD9	14722
Cancer	ICD9	14723
Cancer	ICD9	14724
Cancer	ICD9	14725
Cancer	ICD9	14726
Cancer	ICD9	14727
Cancer	ICD9	14728
Cancer	ICD9	14729
Cancer	ICD9	1473
Cancer	ICD9	14730
Cancer	ICD9	14731
Cancer	ICD9	14732
Cancer	ICD9	14733
Cancer	ICD9	14734
Cancer	ICD9	14735
Cancer	ICD9	14736
Cancer	ICD9	14737
Cancer	ICD9	14738
Cancer	ICD9	14739
Cancer	ICD9	1474
Cancer	ICD9	14740
Cancer	ICD9	14741
Cancer	ICD9	14742
Cancer	ICD9	14743
Cancer	ICD9	14744
Cancer	ICD9	14745
Cancer	ICD9	14746
Cancer	ICD9	14747
Cancer	ICD9	14748
Cancer	ICD9	14749
Cancer	ICD9	1475
Cancer	ICD9	14750
Cancer	ICD9	14751
Cancer	ICD9	14752
Cancer	ICD9	14753
Cancer	ICD9	14754
Cancer	ICD9	14755
Cancer	ICD9	14756
Cancer	ICD9	14757
Cancer	ICD9	14758
Cancer	ICD9	14759
Cancer	ICD9	1476
Cancer	ICD9	14760
Cancer	ICD9	14761
Cancer	ICD9	14762
Cancer	ICD9	14763
Cancer	ICD9	14764
Cancer	ICD9	14765
Cancer	ICD9	14766
Cancer	ICD9	14767
Cancer	ICD9	14768
Cancer	ICD9	14769
Cancer	ICD9	1477
Cancer	ICD9	14770
Cancer	ICD9	14771
Cancer	ICD9	14772
Cancer	ICD9	14773
Cancer	ICD9	14774
Cancer	ICD9	14775
Cancer	ICD9	14776
Cancer	ICD9	14777
Cancer	ICD9	14778
Cancer	ICD9	14779
Cancer	ICD9	1478
Cancer	ICD9	14780
Cancer	ICD9	14781
Cancer	ICD9	14782
Cancer	ICD9	14783
Cancer	ICD9	14784
Cancer	ICD9	14785
Cancer	ICD9	14786
Cancer	ICD9	14787
Cancer	ICD9	14788
Cancer	ICD9	14789
Cancer	ICD9	1479
Cancer	ICD9	14790
Cancer	ICD9	14791
Cancer	ICD9	14792
Cancer	ICD9	14793
Cancer	ICD9	14794
Cancer	ICD9	14795
Cancer	ICD9	14796
Cancer	ICD9	14797
Cancer	ICD9	14798
Cancer	ICD9	14799
Cancer	ICD9	148
Cancer	ICD9	1480
Cancer	ICD9	14800
Cancer	ICD9	14801
Cancer	ICD9	14802
Cancer	ICD9	14803
Cancer	ICD9	14804
Cancer	ICD9	14805
Cancer	ICD9	14806
Cancer	ICD9	14807
Cancer	ICD9	14808
Cancer	ICD9	14809
Cancer	ICD9	1481
Cancer	ICD9	14810
Cancer	ICD9	14811
Cancer	ICD9	14812
Cancer	ICD9	14813
Cancer	ICD9	14814
Cancer	ICD9	14815
Cancer	ICD9	14816
Cancer	ICD9	14817
Cancer	ICD9	14818
Cancer	ICD9	14819
Cancer	ICD9	1482
Cancer	ICD9	14820
Cancer	ICD9	14821
Cancer	ICD9	14822
Cancer	ICD9	14823
Cancer	ICD9	14824
Cancer	ICD9	14825
Cancer	ICD9	14826
Cancer	ICD9	14827
Cancer	ICD9	14828
Cancer	ICD9	14829
Cancer	ICD9	1483
Cancer	ICD9	14830
Cancer	ICD9	14831
Cancer	ICD9	14832
Cancer	ICD9	14833
Cancer	ICD9	14834
Cancer	ICD9	14835
Cancer	ICD9	14836
Cancer	ICD9	14837
Cancer	ICD9	14838
Cancer	ICD9	14839
Cancer	ICD9	1484
Cancer	ICD9	14840
Cancer	ICD9	14841
Cancer	ICD9	14842
Cancer	ICD9	14843
Cancer	ICD9	14844
Cancer	ICD9	14845
Cancer	ICD9	14846
Cancer	ICD9	14847
Cancer	ICD9	14848
Cancer	ICD9	14849
Cancer	ICD9	1485
Cancer	ICD9	14850
Cancer	ICD9	14851
Cancer	ICD9	14852
Cancer	ICD9	14853
Cancer	ICD9	14854
Cancer	ICD9	14855
Cancer	ICD9	14856
Cancer	ICD9	14857
Cancer	ICD9	14858
Cancer	ICD9	14859
Cancer	ICD9	1486
Cancer	ICD9	14860
Cancer	ICD9	14861
Cancer	ICD9	14862
Cancer	ICD9	14863
Cancer	ICD9	14864
Cancer	ICD9	14865
Cancer	ICD9	14866
Cancer	ICD9	14867
Cancer	ICD9	14868
Cancer	ICD9	14869
Cancer	ICD9	1487
Cancer	ICD9	14870
Cancer	ICD9	14871
Cancer	ICD9	14872
Cancer	ICD9	14873
Cancer	ICD9	14874
Cancer	ICD9	14875
Cancer	ICD9	14876
Cancer	ICD9	14877
Cancer	ICD9	14878
Cancer	ICD9	14879
Cancer	ICD9	1488
Cancer	ICD9	14880
Cancer	ICD9	14881
Cancer	ICD9	14882
Cancer	ICD9	14883
Cancer	ICD9	14884
Cancer	ICD9	14885
Cancer	ICD9	14886
Cancer	ICD9	14887
Cancer	ICD9	14888
Cancer	ICD9	14889
Cancer	ICD9	1489
Cancer	ICD9	14890
Cancer	ICD9	14891
Cancer	ICD9	14892
Cancer	ICD9	14893
Cancer	ICD9	14894
Cancer	ICD9	14895
Cancer	ICD9	14896
Cancer	ICD9	14897
Cancer	ICD9	14898
Cancer	ICD9	14899
Cancer	ICD9	149
Cancer	ICD9	1490
Cancer	ICD9	14900
Cancer	ICD9	14901
Cancer	ICD9	14902
Cancer	ICD9	14903
Cancer	ICD9	14904
Cancer	ICD9	14905
Cancer	ICD9	14906
Cancer	ICD9	14907
Cancer	ICD9	14908
Cancer	ICD9	14909
Cancer	ICD9	1491
Cancer	ICD9	14910
Cancer	ICD9	14911
Cancer	ICD9	14912
Cancer	ICD9	14913
Cancer	ICD9	14914
Cancer	ICD9	14915
Cancer	ICD9	14916
Cancer	ICD9	14917
Cancer	ICD9	14918
Cancer	ICD9	14919
Cancer	ICD9	1492
Cancer	ICD9	14920
Cancer	ICD9	14921
Cancer	ICD9	14922
Cancer	ICD9	14923
Cancer	ICD9	14924
Cancer	ICD9	14925
Cancer	ICD9	14926
Cancer	ICD9	14927
Cancer	ICD9	14928
Cancer	ICD9	14929
Cancer	ICD9	1493
Cancer	ICD9	14930
Cancer	ICD9	14931
Cancer	ICD9	14932
Cancer	ICD9	14933
Cancer	ICD9	14934
Cancer	ICD9	14935
Cancer	ICD9	14936
Cancer	ICD9	14937
Cancer	ICD9	14938
Cancer	ICD9	14939
Cancer	ICD9	1494
Cancer	ICD9	14940
Cancer	ICD9	14941
Cancer	ICD9	14942
Cancer	ICD9	14943
Cancer	ICD9	14944
Cancer	ICD9	14945
Cancer	ICD9	14946
Cancer	ICD9	14947
Cancer	ICD9	14948
Cancer	ICD9	14949
Cancer	ICD9	1495
Cancer	ICD9	14950
Cancer	ICD9	14951
Cancer	ICD9	14952
Cancer	ICD9	14953
Cancer	ICD9	14954
Cancer	ICD9	14955
Cancer	ICD9	14956
Cancer	ICD9	14957
Cancer	ICD9	14958
Cancer	ICD9	14959
Cancer	ICD9	1496
Cancer	ICD9	14960
Cancer	ICD9	14961
Cancer	ICD9	14962
Cancer	ICD9	14963
Cancer	ICD9	14964
Cancer	ICD9	14965
Cancer	ICD9	14966
Cancer	ICD9	14967
Cancer	ICD9	14968
Cancer	ICD9	14969
Cancer	ICD9	1497
Cancer	ICD9	14970
Cancer	ICD9	14971
Cancer	ICD9	14972
Cancer	ICD9	14973
Cancer	ICD9	14974
Cancer	ICD9	14975
Cancer	ICD9	14976
Cancer	ICD9	14977
Cancer	ICD9	14978
Cancer	ICD9	14979
Cancer	ICD9	1498
Cancer	ICD9	14980
Cancer	ICD9	14981
Cancer	ICD9	14982
Cancer	ICD9	14983
Cancer	ICD9	14984
Cancer	ICD9	14985
Cancer	ICD9	14986
Cancer	ICD9	14987
Cancer	ICD9	14988
Cancer	ICD9	14989
Cancer	ICD9	1499
Cancer	ICD9	14990
Cancer	ICD9	14991
Cancer	ICD9	14992
Cancer	ICD9	14993
Cancer	ICD9	14994
Cancer	ICD9	14995
Cancer	ICD9	14996
Cancer	ICD9	14997
Cancer	ICD9	14998
Cancer	ICD9	14999
Cancer	ICD9	15
Cancer	ICD9	150
Cancer	ICD9	1500
Cancer	ICD9	15000
Cancer	ICD9	15001
Cancer	ICD9	15002
Cancer	ICD9	15003
Cancer	ICD9	15004
Cancer	ICD9	15005
Cancer	ICD9	15006
Cancer	ICD9	15007
Cancer	ICD9	15008
Cancer	ICD9	15009
Cancer	ICD9	1501
Cancer	ICD9	15010
Cancer	ICD9	15011
Cancer	ICD9	15012
Cancer	ICD9	15013
Cancer	ICD9	15014
Cancer	ICD9	15015
Cancer	ICD9	15016
Cancer	ICD9	15017
Cancer	ICD9	15018
Cancer	ICD9	15019
Cancer	ICD9	1502
Cancer	ICD9	15020
Cancer	ICD9	15021
Cancer	ICD9	15022
Cancer	ICD9	15023
Cancer	ICD9	15024
Cancer	ICD9	15025
Cancer	ICD9	15026
Cancer	ICD9	15027
Cancer	ICD9	15028
Cancer	ICD9	15029
Cancer	ICD9	1503
Cancer	ICD9	15030
Cancer	ICD9	15031
Cancer	ICD9	15032
Cancer	ICD9	15033
Cancer	ICD9	15034
Cancer	ICD9	15035
Cancer	ICD9	15036
Cancer	ICD9	15037
Cancer	ICD9	15038
Cancer	ICD9	15039
Cancer	ICD9	1504
Cancer	ICD9	15040
Cancer	ICD9	15041
Cancer	ICD9	15042
Cancer	ICD9	15043
Cancer	ICD9	15044
Cancer	ICD9	15045
Cancer	ICD9	15046
Cancer	ICD9	15047
Cancer	ICD9	15048
Cancer	ICD9	15049
Cancer	ICD9	1505
Cancer	ICD9	15050
Cancer	ICD9	15051
Cancer	ICD9	15052
Cancer	ICD9	15053
Cancer	ICD9	15054
Cancer	ICD9	15055
Cancer	ICD9	15056
Cancer	ICD9	15057
Cancer	ICD9	15058
Cancer	ICD9	15059
Cancer	ICD9	1506
Cancer	ICD9	15060
Cancer	ICD9	15061
Cancer	ICD9	15062
Cancer	ICD9	15063
Cancer	ICD9	15064
Cancer	ICD9	15065
Cancer	ICD9	15066
Cancer	ICD9	15067
Cancer	ICD9	15068
Cancer	ICD9	15069
Cancer	ICD9	1507
Cancer	ICD9	15070
Cancer	ICD9	15071
Cancer	ICD9	15072
Cancer	ICD9	15073
Cancer	ICD9	15074
Cancer	ICD9	15075
Cancer	ICD9	15076
Cancer	ICD9	15077
Cancer	ICD9	15078
Cancer	ICD9	15079
Cancer	ICD9	1508
Cancer	ICD9	15080
Cancer	ICD9	15081
Cancer	ICD9	15082
Cancer	ICD9	15083
Cancer	ICD9	15084
Cancer	ICD9	15085
Cancer	ICD9	15086
Cancer	ICD9	15087
Cancer	ICD9	15088
Cancer	ICD9	15089
Cancer	ICD9	1509
Cancer	ICD9	15090
Cancer	ICD9	15091
Cancer	ICD9	15092
Cancer	ICD9	15093
Cancer	ICD9	15094
Cancer	ICD9	15095
Cancer	ICD9	15096
Cancer	ICD9	15097
Cancer	ICD9	15098
Cancer	ICD9	15099
Cancer	ICD9	151
Cancer	ICD9	1510
Cancer	ICD9	15100
Cancer	ICD9	15101
Cancer	ICD9	15102
Cancer	ICD9	15103
Cancer	ICD9	15104
Cancer	ICD9	15105
Cancer	ICD9	15106
Cancer	ICD9	15107
Cancer	ICD9	15108
Cancer	ICD9	15109
Cancer	ICD9	1511
Cancer	ICD9	15110
Cancer	ICD9	15111
Cancer	ICD9	15112
Cancer	ICD9	15113
Cancer	ICD9	15114
Cancer	ICD9	15115
Cancer	ICD9	15116
Cancer	ICD9	15117
Cancer	ICD9	15118
Cancer	ICD9	15119
Cancer	ICD9	1512
Cancer	ICD9	15120
Cancer	ICD9	15121
Cancer	ICD9	15122
Cancer	ICD9	15123
Cancer	ICD9	15124
Cancer	ICD9	15125
Cancer	ICD9	15126
Cancer	ICD9	15127
Cancer	ICD9	15128
Cancer	ICD9	15129
Cancer	ICD9	1513
Cancer	ICD9	15130
Cancer	ICD9	15131
Cancer	ICD9	15132
Cancer	ICD9	15133
Cancer	ICD9	15134
Cancer	ICD9	15135
Cancer	ICD9	15136
Cancer	ICD9	15137
Cancer	ICD9	15138
Cancer	ICD9	15139
Cancer	ICD9	1514
Cancer	ICD9	15140
Cancer	ICD9	15141
Cancer	ICD9	15142
Cancer	ICD9	15143
Cancer	ICD9	15144
Cancer	ICD9	15145
Cancer	ICD9	15146
Cancer	ICD9	15147
Cancer	ICD9	15148
Cancer	ICD9	15149
Cancer	ICD9	1515
Cancer	ICD9	15150
Cancer	ICD9	15151
Cancer	ICD9	15152
Cancer	ICD9	15153
Cancer	ICD9	15154
Cancer	ICD9	15155
Cancer	ICD9	15156
Cancer	ICD9	15157
Cancer	ICD9	15158
Cancer	ICD9	15159
Cancer	ICD9	1516
Cancer	ICD9	15160
Cancer	ICD9	15161
Cancer	ICD9	15162
Cancer	ICD9	15163
Cancer	ICD9	15164
Cancer	ICD9	15165
Cancer	ICD9	15166
Cancer	ICD9	15167
Cancer	ICD9	15168
Cancer	ICD9	15169
Cancer	ICD9	1517
Cancer	ICD9	15170
Cancer	ICD9	15171
Cancer	ICD9	15172
Cancer	ICD9	15173
Cancer	ICD9	15174
Cancer	ICD9	15175
Cancer	ICD9	15176
Cancer	ICD9	15177
Cancer	ICD9	15178
Cancer	ICD9	15179
Cancer	ICD9	1518
Cancer	ICD9	15180
Cancer	ICD9	15181
Cancer	ICD9	15182
Cancer	ICD9	15183
Cancer	ICD9	15184
Cancer	ICD9	15185
Cancer	ICD9	15186
Cancer	ICD9	15187
Cancer	ICD9	15188
Cancer	ICD9	15189
Cancer	ICD9	1519
Cancer	ICD9	15190
Cancer	ICD9	15191
Cancer	ICD9	15192
Cancer	ICD9	15193
Cancer	ICD9	15194
Cancer	ICD9	15195
Cancer	ICD9	15196
Cancer	ICD9	15197
Cancer	ICD9	15198
Cancer	ICD9	15199
Cancer	ICD9	152
Cancer	ICD9	1520
Cancer	ICD9	15200
Cancer	ICD9	15201
Cancer	ICD9	15202
Cancer	ICD9	15203
Cancer	ICD9	15204
Cancer	ICD9	15205
Cancer	ICD9	15206
Cancer	ICD9	15207
Cancer	ICD9	15208
Cancer	ICD9	15209
Cancer	ICD9	1521
Cancer	ICD9	15210
Cancer	ICD9	15211
Cancer	ICD9	15212
Cancer	ICD9	15213
Cancer	ICD9	15214
Cancer	ICD9	15215
Cancer	ICD9	15216
Cancer	ICD9	15217
Cancer	ICD9	15218
Cancer	ICD9	15219
Cancer	ICD9	1522
Cancer	ICD9	15220
Cancer	ICD9	15221
Cancer	ICD9	15222
Cancer	ICD9	15223
Cancer	ICD9	15224
Cancer	ICD9	15225
Cancer	ICD9	15226
Cancer	ICD9	15227
Cancer	ICD9	15228
Cancer	ICD9	15229
Cancer	ICD9	1523
Cancer	ICD9	15230
Cancer	ICD9	15231
Cancer	ICD9	15232
Cancer	ICD9	15233
Cancer	ICD9	15234
Cancer	ICD9	15235
Cancer	ICD9	15236
Cancer	ICD9	15237
Cancer	ICD9	15238
Cancer	ICD9	15239
Cancer	ICD9	1524
Cancer	ICD9	15240
Cancer	ICD9	15241
Cancer	ICD9	15242
Cancer	ICD9	15243
Cancer	ICD9	15244
Cancer	ICD9	15245
Cancer	ICD9	15246
Cancer	ICD9	15247
Cancer	ICD9	15248
Cancer	ICD9	15249
Cancer	ICD9	1525
Cancer	ICD9	15250
Cancer	ICD9	15251
Cancer	ICD9	15252
Cancer	ICD9	15253
Cancer	ICD9	15254
Cancer	ICD9	15255
Cancer	ICD9	15256
Cancer	ICD9	15257
Cancer	ICD9	15258
Cancer	ICD9	15259
Cancer	ICD9	1526
Cancer	ICD9	15260
Cancer	ICD9	15261
Cancer	ICD9	15262
Cancer	ICD9	15263
Cancer	ICD9	15264
Cancer	ICD9	15265
Cancer	ICD9	15266
Cancer	ICD9	15267
Cancer	ICD9	15268
Cancer	ICD9	15269
Cancer	ICD9	1527
Cancer	ICD9	15270
Cancer	ICD9	15271
Cancer	ICD9	15272
Cancer	ICD9	15273
Cancer	ICD9	15274
Cancer	ICD9	15275
Cancer	ICD9	15276
Cancer	ICD9	15277
Cancer	ICD9	15278
Cancer	ICD9	15279
Cancer	ICD9	1528
Cancer	ICD9	15280
Cancer	ICD9	15281
Cancer	ICD9	15282
Cancer	ICD9	15283
Cancer	ICD9	15284
Cancer	ICD9	15285
Cancer	ICD9	15286
Cancer	ICD9	15287
Cancer	ICD9	15288
Cancer	ICD9	15289
Cancer	ICD9	1529
Cancer	ICD9	15290
Cancer	ICD9	15291
Cancer	ICD9	15292
Cancer	ICD9	15293
Cancer	ICD9	15294
Cancer	ICD9	15295
Cancer	ICD9	15296
Cancer	ICD9	15297
Cancer	ICD9	15298
Cancer	ICD9	15299
Cancer	ICD9	153
Cancer	ICD9	1530
Cancer	ICD9	15300
Cancer	ICD9	15301
Cancer	ICD9	15302
Cancer	ICD9	15303
Cancer	ICD9	15304
Cancer	ICD9	15305
Cancer	ICD9	15306
Cancer	ICD9	15307
Cancer	ICD9	15308
Cancer	ICD9	15309
Cancer	ICD9	1531
Cancer	ICD9	15310
Cancer	ICD9	15311
Cancer	ICD9	15312
Cancer	ICD9	15313
Cancer	ICD9	15314
Cancer	ICD9	15315
Cancer	ICD9	15316
Cancer	ICD9	15317
Cancer	ICD9	15318
Cancer	ICD9	15319
Cancer	ICD9	1532
Cancer	ICD9	15320
Cancer	ICD9	15321
Cancer	ICD9	15322
Cancer	ICD9	15323
Cancer	ICD9	15324
Cancer	ICD9	15325
Cancer	ICD9	15326
Cancer	ICD9	15327
Cancer	ICD9	15328
Cancer	ICD9	15329
Cancer	ICD9	1533
Cancer	ICD9	15330
Cancer	ICD9	15331
Cancer	ICD9	15332
Cancer	ICD9	15333
Cancer	ICD9	15334
Cancer	ICD9	15335
Cancer	ICD9	15336
Cancer	ICD9	15337
Cancer	ICD9	15338
Cancer	ICD9	15339
Cancer	ICD9	1534
Cancer	ICD9	15340
Cancer	ICD9	15341
Cancer	ICD9	15342
Cancer	ICD9	15343
Cancer	ICD9	15344
Cancer	ICD9	15345
Cancer	ICD9	15346
Cancer	ICD9	15347
Cancer	ICD9	15348
Cancer	ICD9	15349
Cancer	ICD9	1535
Cancer	ICD9	15350
Cancer	ICD9	15351
Cancer	ICD9	15352
Cancer	ICD9	15353
Cancer	ICD9	15354
Cancer	ICD9	15355
Cancer	ICD9	15356
Cancer	ICD9	15357
Cancer	ICD9	15358
Cancer	ICD9	15359
Cancer	ICD9	1536
Cancer	ICD9	15360
Cancer	ICD9	15361
Cancer	ICD9	15362
Cancer	ICD9	15363
Cancer	ICD9	15364
Cancer	ICD9	15365
Cancer	ICD9	15366
Cancer	ICD9	15367
Cancer	ICD9	15368
Cancer	ICD9	15369
Cancer	ICD9	1537
Cancer	ICD9	15370
Cancer	ICD9	15371
Cancer	ICD9	15372
Cancer	ICD9	15373
Cancer	ICD9	15374
Cancer	ICD9	15375
Cancer	ICD9	15376
Cancer	ICD9	15377
Cancer	ICD9	15378
Cancer	ICD9	15379
Cancer	ICD9	1538
Cancer	ICD9	15380
Cancer	ICD9	15381
Cancer	ICD9	15382
Cancer	ICD9	15383
Cancer	ICD9	15384
Cancer	ICD9	15385
Cancer	ICD9	15386
Cancer	ICD9	15387
Cancer	ICD9	15388
Cancer	ICD9	15389
Cancer	ICD9	1539
Cancer	ICD9	15390
Cancer	ICD9	15391
Cancer	ICD9	15392
Cancer	ICD9	15393
Cancer	ICD9	15394
Cancer	ICD9	15395
Cancer	ICD9	15396
Cancer	ICD9	15397
Cancer	ICD9	15398
Cancer	ICD9	15399
Cancer	ICD9	154
Cancer	ICD9	1540
Cancer	ICD9	15400
Cancer	ICD9	15401
Cancer	ICD9	15402
Cancer	ICD9	15403
Cancer	ICD9	15404
Cancer	ICD9	15405
Cancer	ICD9	15406
Cancer	ICD9	15407
Cancer	ICD9	15408
Cancer	ICD9	15409
Cancer	ICD9	1541
Cancer	ICD9	15410
Cancer	ICD9	15411
Cancer	ICD9	15412
Cancer	ICD9	15413
Cancer	ICD9	15414
Cancer	ICD9	15415
Cancer	ICD9	15416
Cancer	ICD9	15417
Cancer	ICD9	15418
Cancer	ICD9	15419
Cancer	ICD9	1542
Cancer	ICD9	15420
Cancer	ICD9	15421
Cancer	ICD9	15422
Cancer	ICD9	15423
Cancer	ICD9	15424
Cancer	ICD9	15425
Cancer	ICD9	15426
Cancer	ICD9	15427
Cancer	ICD9	15428
Cancer	ICD9	15429
Cancer	ICD9	1543
Cancer	ICD9	15430
Cancer	ICD9	15431
Cancer	ICD9	15432
Cancer	ICD9	15433
Cancer	ICD9	15434
Cancer	ICD9	15435
Cancer	ICD9	15436
Cancer	ICD9	15437
Cancer	ICD9	15438
Cancer	ICD9	15439
Cancer	ICD9	1544
Cancer	ICD9	15440
Cancer	ICD9	15441
Cancer	ICD9	15442
Cancer	ICD9	15443
Cancer	ICD9	15444
Cancer	ICD9	15445
Cancer	ICD9	15446
Cancer	ICD9	15447
Cancer	ICD9	15448
Cancer	ICD9	15449
Cancer	ICD9	1545
Cancer	ICD9	15450
Cancer	ICD9	15451
Cancer	ICD9	15452
Cancer	ICD9	15453
Cancer	ICD9	15454
Cancer	ICD9	15455
Cancer	ICD9	15456
Cancer	ICD9	15457
Cancer	ICD9	15458
Cancer	ICD9	15459
Cancer	ICD9	1546
Cancer	ICD9	15460
Cancer	ICD9	15461
Cancer	ICD9	15462
Cancer	ICD9	15463
Cancer	ICD9	15464
Cancer	ICD9	15465
Cancer	ICD9	15466
Cancer	ICD9	15467
Cancer	ICD9	15468
Cancer	ICD9	15469
Cancer	ICD9	1547
Cancer	ICD9	15470
Cancer	ICD9	15471
Cancer	ICD9	15472
Cancer	ICD9	15473
Cancer	ICD9	15474
Cancer	ICD9	15475
Cancer	ICD9	15476
Cancer	ICD9	15477
Cancer	ICD9	15478
Cancer	ICD9	15479
Cancer	ICD9	1548
Cancer	ICD9	15480
Cancer	ICD9	15481
Cancer	ICD9	15482
Cancer	ICD9	15483
Cancer	ICD9	15484
Cancer	ICD9	15485
Cancer	ICD9	15486
Cancer	ICD9	15487
Cancer	ICD9	15488
Cancer	ICD9	15489
Cancer	ICD9	1549
[truncated: 13,210 more rows]
