# Supplementary material for: Comparative analysis of influenza healthcare disparities in the United States using retrospective administrative claims from Medicaid and commercial databases, 2015–2019
Source: PLoS One. 2025 May 22;20(5):e0321208. doi: 10.1371/journal.pone.0321208 (PMC12097570; doi:10.1371/journal.pone.0321208)
Supplement: S7 File — (XLSX) [file pone.0321208.s007.xlsx]

## Sheet: Table 3
Table 3 calculations
Denominator is influenza episodes
	Medicaid	CDM
Characteristics	Total
Sex
Male	372766	196698
Female	894854	248699
Missing	14	60
Race/ethnicity
White	540453	307048
Black	235388	44449
Hispanic	194601	55618
Asian/AIAN/PI	69827	20463
Other	2872	NA
Missing	224493	17879
US Region
Northeast	225728	37878
Midwest	261974	87812
South	455300	258162
West	291928	60878
Missing	32704	727
Index Setting
Outpatient	632162	394262
Emergency Department	608191	47604
Inpatient	24611	3508
Intensive Care Unit	2670	83

## Sheet: Figure 1
Denominator = individual unique beneficieries with influenza by season
Medicaid
Unique beneficieries with the flu	2015/2016	2016/2017	2017/2018	2018/2019
(n = 1,253,558)	(n=92,418)	(n=259,756)	(n=535,797)	(n=365,587)
Total beneficiaries	2015/2016	2016/2017	2017/2018	2018/2019
(n =107,014,615)	(n=13,719,938)	(n=30,462,316	(n=31,969,900)	(n=30,862,461)2
CDM
Unique beneficieries with the flu	2015/2016	2016/2017	2017/2018	2018/2019
(n =445,457)	(n=58,156)	(n=85,172)	(n=186,899)	(n=115,230)
Total beneficiaries	2015/2016	2016/2017	2017/2018	2018/2019
(n =27,623,573)	(n=6,498,081)	(n=6,826,007)	(n=7,100,801)	(n=7,198,684)

## Sheet: Figure 2
Figure 2:
Medicaid (Numerator= N visits)
	Overall		2015/2016		2016/2017		2017/2018		2018/2019
Characteristics	N visits	Rate per 100,000	N visits	Rate per 100,000	N visits	Rate per 100,000	N visits	Rate per 100,000	N visits	Rate per 100,000
		(95% CI)		(95% CI)		(95% CI)		(95% CI)		(95% CI)
Outpatient	697610	651.9 (650.4,653.4)	46157	336.4 (333.4,339.5)	139407	457.6 (455.2,460)	296763	928.3 (924.9,931.6)	215283	697.6 (694.6,700.5)
Emergency Department	681685	637 (635.5,638.5)	54721	398.8 (395.5,402.2)	144523	474.4 (472,476.9)	294850	922.3 (918.9,925.6)	187591	607.8 (605.1,610.6)
Inpatient	36432	34 (33.7,34.4)	3337	24.3 (23.5,25.2)	7309	24 (23.4,24.5)	14975	46.8 (46.1,47.6)	10811	35 (34.4,35.7)
Intensive Care Unit	3225	3 (2.9,3.1)	388	2.8 (2.6,3.1)	568	1.9 (1.7,2)	1241	3.9 (3.7,4.1)	1028	3.3 (3.1,3.5)
Influenza-Related IP Mortality	259	0.2 (0.2,0.3)	65	0.5 (0.4,0.6)	38	0.1 (0.1,0.2)	91	0.3 (0.2,0.3)	65	0.2 (0.2,0.3)
Medicaid (Denominator= Unique Beneficiaries per Season)
Total beneficiaries	2015/2016	2016/2017	2017/2018	2018/2019
(n =107,014,615)	(n=13,719,938)	(n=30,462,316)	(n=31,969,900)	(n=30,862,461)
CDM (Numerator= N visits)
	Overall		2015/2016		2016/2017		2017/2018		2018/2019
Characteristics	N visits	Rate per 100,000	N visits	Rate per 100,000	N visits	Rate per 100,000	N visits	Rate per 100,000	N visits	Rate per 100,000
		(95% CI)		(95% CI)		(95% CI)		(95% CI)		(95% CI)
Outpatient	508020	1839.1 (1834,1844.1)	67012	1031.3 (1023.5,1039.1)	96987	1420.8 (1411.9,1429.8)	211982	2985.3 (2972.6,2998)	132039	1834.2 (1824.3,1844.1)
Emergency Department	82864	300 (297.9,302)	10936	168.3 (165.1,171.5)	16528	242.1 (238.4,245.8)	35758	503.6 (498.4,508.8)	19642	272.9 (269,276.7)
Inpatient	1081	3.9 (3.7,4.1)	162	2.5 (2.1,2.9)	194	2.8 (2.4,3.2)	423	6 (5.4,6.5)	302	4.2 (3.7,4.7)
Intensive Care Unit	20289	73.4 (72.4,74.5)	3305	50.9 (49.1,52.6)	3589	52.6 (50.9,54.3)	7850	110.6 (108.1,113)	5545	77 (75,79.1)
CDM (Denominator= Unique Beneficiaries per Season)
Total beneficiaries	2015/2016	2016/2017	2017/2018	2018/2019
(n =27,623,573)	(n=6,498,081)	(n=6,826,007)	(n=7,100,801)	(n=7,198,684)

## Sheet: Figure 3
Figure 3
Medicaid
Denominator= Influenza Episodes (N=1,267,634)
Index Setting	Count
Outpatient	N=632,162
ED	N=608,191
Inpatient Hospitalization	N=24,611
ICU	N=2,670
CDM
Denominator= Influenza Episodes (N=445,457)
Index Setting	Count
Outpatient	N=394,262
ED	N=47,604
Inpatient Hospitalization	N=3,508
ICU	N=83

## Sheet: Figure 4
Figure 4
Use Numerators from S4 Table
Denominator is influenza episodes
	Medicaid	CDM
Characteristics	Total
Sex
Male	372766	196698
Female	894854	248699
Missing	14	60
Race/ethnicity
White	540453	307048
Black	235388	44449
Hispanic	194601	55618
Asian/AIAN/PI	69827	20463
Other	2872	NA
Missing	224493	17879
US Region
Northeast	225728	37878
Midwest	261974	87812
South	455300	258162
West	291928	60878
Missing	32704	727
Index Setting
Outpatient	632162	394262
Emergency Department	608191	47604
Inpatient	24611	3508
Intensive Care Unit	2670	83

## Sheet: Figure 5
Figure 5 Denominator = Influenza Episodes
Medicaid	N
Index Setting	None	Within 2 Days	3 to 28 Days
Outpatient	264606	363504	4052
Emergency Department	348989	246718	12484
Inpatient	15882	4530	4199
Intensive Care Unit	2152	155	363
Index Setting
Outpatient	632162
Emergency Department	608191
Inpatient	24611
Intensive Care Unit	2670
CDM	N
Index Setting	None	Within 2 Days	3 to 28 Days
Outpatient	135416	255812	3034
Emergency Department	24337	21582	1685
Inpatient	2195	533	780
Intensive Care Unit	51	17	15
Index Setting
Outpatient	394262
Emergency Department	47604
Inpatient	3508
Intensive Care Unit	83

## Sheet: Figure 6
Denominator = Influenza Episodes
Medicaid
	Overall
	N=1,267,634
Variable	N	%
		(95% CI)
Flu RT-PCR
None	1134427	89.5 (89.4, 89.5)
Within 2 days	131178	10.3 (10.3, 10.4)
3 to 28 days	2029	0.2 (0.2, 0.2)
Flu Antigen
None	763928	60.3 (60.2, 60.3)
Within 2 days	497556	39.3 (39.2, 39.3)
3 to 28 days	6150	0.5 (0.5, 0.5)
CDM
	Overall
	N=445,457
Variable	N	%
		(95% CI)
Flu RT-PCR
None	423544	95.1 (94.8,95.4)
Within 2 days	21400	4.8 (4.7,4.9)
3 to 28 days	513	0.1 (0.1,0.1)
Flu Antigen
None	185330	41.6 (41.4,41.8)
Within 2 days	254832	57.2 (57,57.4)
3 to 28 days	5295	1.2 (1.2,1.2)
